# Supplementary material for: Identification of the Conserved and Novel miRNAs in Mulberry by High-Throughput Sequencing
Source: PLoS One. 2014 Aug 13;9(8):e104409. doi: 10.1371/journal.pone.0104409 (PMC4131894; doi:10.1371/journal.pone.0104409)
Supplement: Table S1 — The information of 262 novel mulberry miRNAs identified in three tissues. (XLSX) [file pone.0104409.s002.xlsx]

## Sheet: Sheet1
MiRNA name	L(5p)	L(3p)	L_reads	F(5p)	F(3p)	F_reads	B(5p)	B(3p)	B_reads	Seq(5p, 5'→ 3')	Seq(3p, 5'→ 3')	Seq(pre-miRNA, 5'→ 3')	Pre-miRNA Location	MFE(kcal/mol) of Pre-miRNA
mno-miRn1	1	0	1	2	0	2	10	0	10	CGTTCCCGTGGCGGTTGCAGGGC	-	TGTCGCCGTTCCCGTGGCGGTTGCAGGGCGAAGCTCTCTTCGTGATCTATAACTGCCACGGGAACCGCGATAC	C10452211:48:120:-	-46.6
mno-miRn2-1	18	0	18	11	0	11	5	0	5	TCTGATGGGGGCTGAAAATCA	-	GAAAGTAAGCTCTGATGGGGGCTGAAAATCAGCCCCCATCAGCCGCCATGGGGGCTGATTGTCAGCCCCCATTGGGGCTGAATCA	C10661187:10:94:-	-60.7
mno-miRn2-2	18	0	18	11	0	11	5	0	5	TCTGATGGGGGCTGAAAATCA	-	GATTGTCAGCTCTGATGGGGGCTGAAAATCAGTCCCCATCAGCCCCCATAGGGGCTGATTGTCAGCCCCCATAGGGGCTGATTTTCA	scaffold485:876133:876219:+	-57.1
mno-miRn2-3	18	0	18	11	0	11	5	0	5	TCTGATGGGGGCTGAAAATCA	-	TCAGCTCTGATGGGGGCTGAAAATCAGCCCCCATCAGCCCCCATGGGGGTTGATTGTCAGCCCTGATGGGGGCTGAAAATCAGCCCTCATCCGCCCCAATAGGGGCTGATTATCAGCCCCCATTAGGGCTGAA	C10789358:1:133:+	-98.8
mno-miRn2-4	0	18	18	0	11	11	0	5	5	-	TCTGATGGGGGCTGAAAATCA	CCCAATGGGGGCTGATTTTTAGCCCCCATTGGGGATGAAAGTCAGCTCTGATGGGGGCTGAAAATCAGCCCCCATGG	scaffold1623:55201:55277:-	-60.9
mno-miRn2-5	0	16	16	0	11	11	0	5	5	-	TCTGATGGGGGCTGAAAATCA	TGGTGGGGGCTGAAAATCAGCCCCCATCAGCCCCATGGGTGCTGATTGTCAGCCCCCATTGGGGCTGAATCAACCCCTGGGGGCCTCCCCATTGGGGCTGAATCAACCCCTGGGGGCCTCCCTTTGGGGCTGAAAATGAGCCCCAATGGGGGCTGAAAATCAGCCCCAATGGGGGTTGATTTTCAGCCCCCATTGGGGCTAAAAGTCAGCTCTGATGGGGGCTGAAAATCAGCCCCCATCA	scaffold474:80057:80297:+	-183.3
mno-miRn2-6	0	18	18	0	11	11	0	5	5	-	TCTGATGGGGGCTGAAAATCA	CAATGGGGGCTGATTATCAGCCCCCATTAGGGCTGAATCAACCCCTGGGGGCCTCCCTTTGGGGCTGGCCTGGGAGGCCCCCAATGGGGGCTAAAAATCAGCCCCCATCCTCCCCAATGGGGGCTGATTGTCAACCCTGATGGGGGCTGAAAATCTGCCCCCATTGGGGCTGAATCAACCCCTGTGGGCCTCCCTTTGGGGCTGGCGAGGGAGGCCCCCAATGGGGACTGAAAATCAGCCTCAATGTCAGCCCCCATTGGGGCTGATTTTCAGCTCTGATGGGGGCTGAAAATCAGCCCCCATCA	scaffold78:402064:402368:+	-224.1
mno-miRn2-7	0	18	18	0	11	11	0	5	5	-	TCTGATGGGGGCTGAAAATCA	CAAAGGGGGCTGATTATCAACCCCCATGGGGGCTAATTGTCAGCTCTGATGGGGGCTGAAAATCAGCCCCCATCA	C10547992:12:86:-	-51.2
mno-miRn3	0	0	0	3	0	3	10	0	10	ATATGAGGAAAGAATGATGAT	-	CATTCCTCCCATATGAGGAAAGAATGATGATTCACCCAAAATTGGTGAATTACCATTTCTTTTGAATGATCATTCTTTTCTTATAAATCTAACCAA	C10829525:65:160:+	-29.26
mno-miRn4-3	3	4	7	13	10	23	15	9	24	TAATTCCTTAATTTTGTCAGG	TGACAAAATTGAGGAATTATT	TCCACATGTTCCCCTTCCAATAATTCCTTAATTTTGTCAGGTTCTGCACCAAAAAAAGGTATATGAAAGGCTGACAAAATTGAGGAATTATTAGAAAGAGATGAACATGTAA	scaffold1266:39688:39799:-	-43.2
mno-miRn4-4	3	4	7	13	10	23	15	9	24	TAATTCCTTAATTTTGTCAGG	TGACAAAATTGAGGAATTATT	TCCACATGTTCCCCTTCCAATAATTCCTTAATTTTGTCAGGTTCTGCACCAAAAAAAGGTATATGAAAGGCTGACAAAATTGAGGAATTATTAGAAAGAGATGAACATGTAA	scaffold342:1011605:1011716:-	-43.2
mno-miRn4-1	3	4	7	13	10	23	15	9	24	TAATTCCTTAATTTTGTCAGG	TGACAAAATTGAGGAATTATT	TCCACATGTTCCCCTTCCAATAATTCCTTAATTTTGTCAGGTTCTGCACCAAAAAAAGGTATATGAAAGGCTGACAAAATTGAGGAATTATTAGAAAGAGATGAACATGTAA	C10879580:70:181:-	-43.2
mno-miRn4-2	3	4	7	13	10	23	15	9	24	TAATTCCTTAATTTTGTCAGG	TGACAAAATTGAGGAATTATT	TCCACATGTTCCCCTTCCAATAATTCCTTAATTTTGTCAGGTTCTGCACCAAAAAAAGGTATATGAAAGGCTGACAAAATTGAGGAATTATTAGAAAGAGATGAACATGTAA	scaffold1266:7880:7991:-	-43.2
mno-miRn5-1	33	3	36	74	0	74	165	1	166	TGAGCCAGGAATGACTTGCCG	GCAAGGAGTTCCTGGTTCAGG	AGAGTGGACTTGAGCCAGGAATGACTTGCCGGAGACTATTTACAACAATTTGGTTAATATTTATAGTAATTATCTAACCGGCAAGGAGTTCCTGGTTCAGGCTGGCTCTC	C10990870:50:159:+	-49.6
mno-miRn5-2	33	3	36	74	0	74	165	1	166	TGAGCCAGGAATGACTTGCCG	GCAAGGAGTTCCTGGTTCAGG	AGAGTGGACTTGAGCCAGGAATGACTTGCCGGAGACTATTTACAACAATTTGGTTAATATTTATAGTAATTATCTAACCGGCAAGGAGTTCCTGGTTCAGGCTGGCTCTC	scaffold143:7421:7530:+	-49.6
mno-miRn5-3	33	3	36	74	0	74	165	1	166	TGAGCCAGGAATGACTTGCCG	GCAAGGAGTTCCTGGTTCAGG	AGAGTGGACTTGAGCCAGGAATGACTTGCCGGAGACTATTTACAACAATTTGGTTAATATTTATAGTAATTATCTAACCGGCAAGGAGTTCCTGGTTCAGGCTGGCTCTC	scaffold143:8485:8594:+	-49.6
mno-miRn6-1	0	2	2	0	0	0	0	6	6	-	CGGGGCTGCCCCGGGGCTGTCGC	TGGCGGTACCGAGCCTGCCCCGGGGCTGTCCCCGGGAGGACCTGGGGCTGTACCGGGGTTGTCCTGGGATTGTACCGGGGCTGTCCCGGGGTTGTACCGGGGTTGTACTGGGGCTGCCACGGGGCTGTCCCGGGGTTGTACCGGGGCTGCCATGGGGTTTTCCTGGGGCTAACCCGGGGCTGTCCAGGGGCTGTCCCCGAGCTCTACCGGGTTTGTACCGGGGCTGCCCCGGGGCTGTCGCGGGGCTGCCC	C11035792:25:275:-	-160.9
mno-miRn6-2	0	2	2	0	0	0	0	6	6	-	CGGGGCTGCCCCGGGGCTGTCGC	GGGCTGCCCTGGGGCTGTCCCGGGGCTATCCCGGGGCTGTGCTTGTGCTGTATCGGGGCTGCCCCGGGGCTATACCGGGCTTGCCCTGAGGCTGGTCTGGGCTGTCGCGGGGCTGACCCGGGGCTGTCCCGGGGCTGTCACGGGGCTGTACCGTGGCTGCCCCCGGGCTGTCCCAAGGCTGTACAGGGGCTACCCCGGCGCTGTCCCGGGGTTGACCTGGGGCTTGACCCGGGGCTATACAAGGGCTACCCCGGGGCTGTCCCAAAGCTGTCTCGGGGCTGCCCCGGAGCTGCACCGGGGCTGTACCGGGGCTGCCCCGGGGCTGTCGCGGGGCTGGCC	scaffold6706:8909:9247:+	-225.7
mno-miRn7-1	0	0	0	0	0	0	8	0	8	CGGGGTTGCCCCGGGCTGTCCCG	-	GTGGCTGTACCGGGGTTGCCCCGGGCTGTCCCGGAGATGTCCTGGGCCTGTCCCGGGCCTAAACCGGGGCTACCCCGGGGTTGTCCCGGGGCTGTCGCG	C11161957:183:281:+	-66
mno-miRn7-2	0	0	0	0	0	0	8	0	8	CGGGGTTGCCCCGGGCTGTCCCG	-	GGGGCTGCCCCGGGGTTGCCCCGGGCTGTCCCGGGGATGTTTGAGGGCTGTACCATGGCTATCCCAGGGCTGTCCTGGGGCTGTACTGGGGCTGTACCGGGGCAGCCCCGGGGCTATCCCGGGCCTGTACCGGGGCTGCCCCG	scaffold8886:5005:5147:-	-101.8
mno-miRn8-1	0	26	26	0	13	13	0	33	33	-	TTTTCATCATCTGGCGGCTGA	GAAGCTCAATTTCAGCCATTGGGTGATGAATAGAAGTTATCTGAACTGTCAAAATTCTTCAGCTAAAAGCTGACTACTTTCTTTTTAACAGCTGAGGTTGTTTCTTTTCATCATCTGGCGGCTGAAATTTGTTCT	C11312144:395:529:-	-48.92
mno-miRn8-2	0	26	26	0	13	13	0	33	33	-	TTTTCATCATCTGGCGGCTGA	GAAGCTCAATTTCAGCCATTGGGTGATGAATAGAAGTTATCTGAACTGTCAAAATTCTTCAGCTAAAAGCTCACTACTTTCTTTTTAACAGCTGAGGTTGTTTCTTTTCATCATCTGGCGGCTGAAATTTGTTCT	scaffold1005:345375:345509:-	-44.13
mno-miRn8-3	0	26	26	0	13	13	0	33	33	-	TTTTCATCATCTGGCGGCTGA	GAAGCTCAATTTCAGCCATTGGGTGATGAATAGAAGTTATCTGAACTGTCAAAATTCTTCAGCTAAAAGCTGACTACTTTCTTTTTAACAGCTGAGGTTGTTTCTTTTCATCATCTGGCGGCTGAAATTTGTTCT	scaffold1005:353109:353243:-	-48.92
mno-miRn8-4	0	20	20	0	13	13	0	22	22	-	TTTTCATCATCTGGCGGCTGA	GAAGCTCAATTTCAGCCATTGGGTGATGAATAGAAGTTATCTGAACTGTCAAAATTCTTCAGCTAAAAGCTGACTACTTTCTTTTTAACAGCTGAGGTTGTTTCTTTTCATCATCTGGCGGCTGAAATTTGTTCT	C11312144:395:529:-	-48.92
mno-miRn9-1	0	1	1	0	1	1	0	13	13	-	TATGGATTATAGATTGACAGGTT	TTATGAAGCATAATCTGTCAGGTTATGAACATAATGTGACAGTTTATGGATTATAGATTGACAGGTTATGGATCATA	C11347822:777:853:+	-26.5
mno-miRn9-2	0	1	1	0	1	1	0	13	13	-	TATGGATTATAGATTGACAGGTT	TTATGAAGCATAATCTGTCAGGTTATGAACATAATGTGACAGTTTATGGATTATAGATTGACAGGTTATGGATCATA	scaffold1431:37184:37260:+	-26.5
mno-miRn10-1	4	20	24	1	26	27	1	10	11	TGAAAACAGACAATTCAAAAG	TTTGGATTGTCTATTTTCATA	TCTATTGAATTTATGAAAACAGACAATTCAAAAGAAGAATAAATACTTACTTTTGGATTGTCTATTTTCATACATTAAATAG	Scaffold9094:151:232:+	-29.6
mno-miRn10-2	4	20	24	1	26	27	1	10	11	TGAAAACAGACAATTCAAAAG	TTTGGATTGTCTATTTTCATA	TCTATTGAATTTATGAAAACAGACAATTCAAAAGAAGAATAAATACTTACTTTTGGATTGTCTATTTTCATACATTAAATAG	scaffold330:9811:9892:-	-29.6
mno-miRn10-3	4	20	24	1	26	27	1	10	11	TGAAAACAGACAATTCAAAAG	TTTGGATTGTCTATTTTCATA	TCTATTGAGTTTATGAAAACAGACAATTCAAAAGAAGAATAAATAGAAAAAATTACGTCTACTTACTTTTGGATTGTCTATTTTCATACATTAAATAG	scaffold330:13768:13865:-	-28.8
mno-miRn11	38	0	38	59	0	59	16	1	17	CTAAAATATTTACGTCGTTTC	AACAACGTAATTATTTTAAAC	AATTGTGAGCCTAAAATATTTACGTCGTTTCCTTTCACTCTTGAGAATTTTCTTCGAGAGATAAAAGAAACAACGTAATTATTTTAAACTCAAAATTG	scaffold100:312629:312726:-	-31.2
mno-miRn12	0	0	0	0	28	28	1	58	59	AGGCCTCGTTCATTTCACCAATT	TCCGCGAAGTGAACGAGGCCCTA	TCACAACAACCTAGGCCTCGTTCATTTCACCAATTCAAATTTTCAGTTTTAGGTTTCTACAGTAAAAAGCTCTCAGAAAATGTCACATCTCAGCTCGAATTGAAAACTCGAATCCGCGAAGTGAACGAGGCCCTAAACTATGTTT	scaffold1010:63705:63849:-	-40.3
mno-miRn13-1	0	5	5	0	2	2	1	76	77	GAGAGTGTATGAGTCTAAATTTTT	AAATTCTGACTCATACACTTTTA	GAATTTACTTTTGAGAGTGTATGAGTCTAAATTTTTACTCCCTACTCTTGATAAATACTCTTTTATTAGTGTAATTATCTGACTAAAAAAGTTATAAATTAAAATAAAAGGTAAAAATTCTGACTCATACACTTTTAAAGTATTTGT	scaffold1012:55240:55386:+	-43.3
mno-miRn13-2	5	0	5	2	0	2	53	0	53	AAATTCTGACTCATACACTTTTA	-	TAAAGAGTAGAAATTCTGACTCATACACTTTTAAGAGATATTTGTCTCTTTTCATTTTAAATTATGTATGCTACAATTTCAAGAGTAAATACTCCTTAAAAGTACATGGGTTATGATTTCTATTATTTAC	scaffold227:594330:594459:-	-34.51
mno-miRn13-3	0	5	5	0	2	2	2	76	78	AAAGTGCATGAGTCTGGACATTT	AAATTCTGACTCATACACTTTTA	ATTTATCATTGAAAGTGCATGAGTCTGGACATTTATCCTTTACTCTTGATAAATATTATTTTGTTAGTGTAATTATTTGACTAAAAAGGTTATAAATCAAGAGTAAAGGATAAAAATTCTGACTCATACACTTTTAAATGATGTTT	scaffold62:344551:344696:+	-56.7
mno-miRn13-4	0	5	5	0	2	2	0	75	75	-	AAATTCTGACTCATACACTTTTA	AGAATTTATCTTTGAGCGTGTATGAGTTCAGAGCATTACCCCTTTTTCTTGATAAATACTTTTTTGTTAATGTAATTATTTGACTAAAATGGTTATAAATCAAGAGTAAAGTGTAAAAATTCTGACTCATACACTTTTAAGGGGTATTT	scaffold827:290431:290579:-	-44.1
mno-miRn14-1	0	14	14	0	10	10	5	133	138	TATTTATTTCACCGATTCGAGT	TCGAATCATCGAACTAAACGG	TAGTTATGGTCTTATTTATTTCACCGATTCGAGTTTAAAATTTAAATTTTATTACAATAAAAAGTTCTCAGAAACAATCATATATTTTTTTTTTGCTACAGTAAAAATCACTCATATATAATCACATCTCAATTTAAATTAAAAACTCGAATCATCGAACTAAACGGCCCATAAATA	scaffold1012:123687:123863:+	-33.9
mno-miRn14-2	0	14	14	0	10	10	0	152	152	-	TCGAATCATCGAACTAAACGG	CTCTTAGGCCCCGTTTATTTCATTGATTCGAGTTTAGAATTCGAGTTTTACTACAGTAAAAAGCTCTCACAAACAATCACATATAACTTTTTTATTATAATAAAAAACTCTCACATAAAATCACATCTCAACTCGAATTAAAAACTCGAATCATCGAACTAAACGGGCCCTTAATC	scaffold2231:10554:10729:-	-50.5
mno-miRn14-3	0	14	14	0	10	10	0	148	148	-	TCGAATCATCGAACTAAACGG	ATATATAGACCCTATTTATTTCACTGATTCGAGTTTAAAATTCAAGTTTTGTTATAATAAAAAGCTCTCATAAATAGTCACATTTAACATTTTTATTATAATAAAAAGCTCACATATAAAATCACATCTCAACTTAAATTAAAAACTCGAATCATCGAACTAAACGGGCCTATAGCT	scaffold625:483481:483657:-	-38.36
mno-miRn15	0	36	36	0	16	16	1	181	182	AGGGTCCGTTTAGTTCGCTGATTC	ATCAGCGAAATGAACGGAGCCTA	AATTATAATTTAAGGGTCCGTTTAGTTCGCTGATTCGAGTTTTTAATTCGAATTGAGATGTGATTTTATGTGAGAGCTTTTTACTGTAGCAAAAAAGTTAGATGTGATTGTTTGTGAGAGTTTTTTACTATAGTAAAATTCAAATTCTAAACTCGAATCAGCGAAATGAACGGAGCCTAAGTATACTCC	scaffold1100:85022:85210:-	-62.7
mno-miRn16-1	10	0	10	7	0	7	27	0	27	ATCAGCGAAGTGAACGGGGCCTC	-	CTAAACTCGAATCAGCGAAGTGAACGGGGCCTCGTGTACCATATCATCATGCTTATGTGGTACAGCCAACCAATAAAAATTTGATATTTGGATCATTTTCAATGTTCATTTTGTCTAATCATTTTCTCTCCTAGTGTACTTTATCACAATTATCATAAATGATATACTTTAGGTCCCGTTTATTTCACTGATTCGAGTTTAGA	scaffold1102:36976:37178:-	-72.37
mno-miRn16-2	0	10	10	0	7	7	0	43	43	-	ATCAGCGAAGTGAACGGGGCCTC	CAGACATTCAGGCCCCGTTCACTTTGCTGATTTGAGTTTAGAATTCGAGTTTTTCTACAGTAAAAAGCTCTCACAAACAATCACATCTAACTTTTTGCCTACAGTAAAAAGCTCTCACTATAAAAAGCTCTCACAAACAATCACATCTAACTTTTTTGCTACAGTAAAAAGCTCTCACATAAAATAATATCTCAACTCGAATTCTAAACTCGAATCAGCGAAGTGAACGGGGCCTCAGAATCATCT	scaffold154:25252:25497:-	-87.3
mno-miRn17-1	73	0	73	556	1	557	18	0	18	TTCGTTCGTCATTACATCCCA	GGATGTAATGACAATCGAATG	TTTTCTTTCATTCGTTCGTCATTACATCCCAACAAAGACGCATATTCTTATCGTTTGGGCTTTGGATGTAATGACAATCGAATGAAAGAAAC	scaffold11240:53:144:+	-40.6
mno-miRn17-2	71	0	71	556	1	557	18	0	18	TTCGTTCGTCATTACATCCCA	GGATGTAATGACAATCGAATG	TTTTCTTTCATTCGTTCGTCATTACATCCCAACGAAGGCGCATATTCTTATCGTTTGGACTTTGGATGTAATGACAATCGAATGAAAGAAAC	scaffold582:151247:151338:+	-39.02
mno-miRn18	0	0	0	0	0	0	5	12	17	AGATATGATGATACATTTTG	TGATGTAGTATGGTGTCTCA	TGAAATATACGGAGATATGATGATACATTTTGACGCCCAGTCTTACTTGCATCTTTTGATGTAGTATGGTGTCTCAGTAATAGACT	scaffold1187:463536:463621:-	-21
mno-miRn19	0	1	1	0	0	0	0	8	8	-	AGGAGATGTTTGGTTCATAGATT	TATATTATTTTAATTTATAAATTAAATATTTTGTTAATATATGTTTATTTTTTGTATTTATTTTTAATTTTAAATTATGATTTATAATTTTTTATAGTATTTTTTTTTATAAAAAAACACACATAAAATGAGAATAATTTTGAATTATGGTTTTAAATCCATAAATTAAACGTCCACTTAGACTTCGTTCATTTTACATATTTAATTTTAAAATTTGAGTTTTGATACAATAAAAATCTCTCAGAAAGTCACATTTAATTTTTTTGTTACAGTAAAAAGCTCTCACATAAAGTCACATCTCAACTCAAATAAGTAAACTAAGGAGATGTTTGGTTCATAGATTAGAATTATGT	scaffold11:201728:202080:-	-61
mno-miRn20	0	2	2	0	2	2	4	13	17	CTGTCGCGGGAGAGATATCACC	CGGTATCTCTCTGCGTACAGGA	TATAATGGGTTCCTGTCGCGGGAGAGATATCACCTGAGGCCCGCACGCAACAACGGCGGTGACGGGCGGTATCTCTCTGCGTACAGGATCCCTTTCTA	scaffold1242:24926:25023:-	-51.5
mno-miRn21	0	84	84	0	399	399	0	25	25	-	TTTGCTGACGGTCTCCAACTC	GCTGGAGAGAGAGTGGATATCCTCAGCAAACCGAGGATTTTTTTTTTTCTACCAAATAAAAAAAAAAAGTCCTTGGTTTGCTGACGGTCTCCAACTCTCTCTTCCTC	scaffold124:635232:635338:-	-59.2
mno-miRn22-1	0	10	10	0	3	3	0	18	18	-	ATCCGCGAAGTGAACGAGGCCTG	TTAAGGATTCACAATAAATAATTGTATAAAGTTCCTTAAGGCTTCGTTCATTTTACCGATTCGAGTTTTTAGTTTTAAGTTTCTACAGTAAAAAATTCTTAGAAAATGTCACATTTAACTTTTTCTGCTACATTGAAAAGCTCTTAAAAAATGTCACATCTCAGCTCGAATTAAAAACTCGAATCCGCGAAGTGAACGAGGCCTGTAATCCTAAA	scaffold125:66888:67102:-	-63.1
mno-miRn22-2	0	2	2	0	0	0	1	9	10	AGGGCCCGTTTAGTTCGCTGATTC	ATCAGCGAAATGAACGGGGCCTG	TTGGTGCTAGTAATTTGAGGGCCCGTTTAGTTCGCTGATTCGAGTTTTTAATTCGAGTTGATATGTGATTTTATGTGAGAGCTTTTTACTGTAGCAAAAAAGTTAGATGTGATTGTTTGTGAGAGCTTTTTACTGTAGCAAAACTCGAATTCTAAACTCGAATCAGCGAAATGAACGGGGCCTGAGTTTTCCTA	scaffold1273:77401:77594:-	-74.29
mno-miRn22-3	0	2	2	0	0	0	0	8	8	-	ATCAGCGAAATGAACGGGGCCTG	CAGAGAGAGTGGGCCTTGTTCATTTCACTGATTCGAGTTTTCAATTCGAGTTGAGATGTGATTTTATGTGAGAGCTTTTTACTGTAGCAAAAAAGTTAGATGTGATTGTTTGTGAGAGCTTTTTACTGTAGCAAAACTCGAATCAGCGAAATGAACGGGGCCTGAGCATCTTTT	scaffold456:238015:238188:+	-64.86
mno-miRn23	0	57	57	0	61	61	0	22	22	-	CGCTATCTATCCTGAGTTTCA	TGGAGAATCTGTAAAGCTCAGGAGGGATAGCGCCGTAACCAAACAAAAATAAGTATAGGCCGGTGTCGTTTTTGTCACGGCTCGTTACCATAATATCTTAAGGATATTGGCGCTATCTATCCTGAGTTTCACGGCTTCTTC	scaffold1300:162980:163120:-	-59.9
mno-miRn24	0	10	10	0	24	24	0	12	12	-	TCACTCATACTGTTACAAGGA	GTCATCATAATCCTTGTCATAATGTGAATGAGAGACGCATTCTTTCAAGTCTCCTTCTGATATGCTCCCATAGTGGTTCACATATCAGAAGGAGTCTTGTAACAATTTGACTCTCACTCATACTGTTACAAGGATTATGCTGGA	scaffold1303:378498:378641:+	-64.8
mno-miRn25-2	0	1	1	0	3	3	0	9	9	-	TCTGGAAGATGACTTAATTA	TAGATCTGATGTTATGTCCGATGTTCCAGATGATGTTGGAACATCGTCTGGAAGATGACTTAATTAATTAAGATCT	scaffold1315:61617:61692:+	-30.1
mno-miRn25-1	0	1	1	0	3	3	0	9	9	-	TCTGGAAGATGACTTAATTA	TAGATCTGATGTTATGTCCGATGTTCCAGATGATGTTGGAACATCGTCTGGAAGATGACTTAATTAATTAAGATCT	scaffold1315:43554:43629:+	-30.1
mno-miRn26	1	0	1	0	0	0	10	0	10	TTGCGACGTTTATACTTACCT	-	GTTGGAGCAATTGCGACGTTTATACTTACCTACCCGTGGTAGGTATAAACGTCACAGCAAAGATCGTTTACGACTGCCCAATG	scaffold1333:239342:239424:-	-36
mno-miRn27-1	1	12	13	0	6	6	1	16	17	GTTCGGTTCGCTAATTCGAGT	TCGAATCTGCGAAAAGAACGG	ACCTAGGGCTCGTTCGGTTCGCTAATTCGAGTTTTTAATTCGAGTTGAGATGTGATGTTGTGTGAGAGCTTTTTACTGTAGCAAAAAAATTAGATGTGACTGTTTCTGAGAGCTTTTTACTGTAGCAAAATTTAAATTTTAAGCTCGAATCTGCGAAAAGAACGGGCCCCTAGCC	scaffold1335:20001:20175:-	-62.8
mno-miRn27-2	14	0	14	6	0	6	12	0	12	TCGAATCTGCGAAAAGAACGG	-	AATTTCGAACTCGAATCTGCGAAAAGAACGGGGCCTAAATTTTTTTCCCTTTTATCTTGGTTTCTTTTATTTATGTTTTTTTTTCATCTTTTTCTCTATTCTTTTATTTTTTATTTTTTATTTTTATTTAACGAACAAATAATTCGTATGACCGTTAAAAGAGTTTTAGGCCCCGTTCCTTTCGCAGATTCGAGTTTGAAATTC	scaffold78:2252064:2252267:-	-70.7
mno-miRn28-1	0	12	12	0	6	6	0	48	48	-	AAAATCTAGACTCATACACTTTA	AACTTACTCTTAGAGTGTATGAGTTTAGATTTTTACTTCTTTTAATACCCATTTGTAATAGAGTTATTTGACTAAAATTAATATTAATCAAGAATAAAAGATAAAAATCTAGACTCATACACTTTAAAAGATATTT	scaffold137:705546:705681:+	-41.3
mno-miRn28-2	0	12	12	0	6	6	0	48	48	-	AAAATCTAGACTCATACACTTTA	ATTTACCCTTAAAGTATATGAGTCTGAATTTTTATCATTTACTATTGATTAATATCTTTTTGATTAATAAAATTATTTGATTAAAAATGTTATTAATAAAGAATAAATGATAAAAATCTAGACTCATACACTTTAAAGTGTATTT	scaffold42:779702:779846:+	-45.4
mno-miRn29	0	3	3	0	15	15	1	31	32	ACCCTTTACTTTTGATTAATA	TTAATCAAGTTTAAGGGGTAA	TTCTAAGATTTTTACCCTTTACTTTTGATTAATACCCTTTTGATTAATATATTTCTTTGTCTAAAGGGTATTAATCAAGTTTAAGGGGTAAAAATTCAAGA	scaffold1383:352366:352466:+	-43.44
mno-miRn30	35	0	35	12	1	13	22	1	23	ATAACACTACGGTTGAAATGTAT	ACATTTTCAACGTTAGTGTTATGT	GTTATTCAAGATAACACTACGGTTGAAATGTATAATACATAAAATTTTGTTATTCAAAATTATTATTACACATTTTCAACGTTAGTGTTATGTTGGATAAA	scaffold1388:190685:190785:+	-32.6
mno-miRn31	11	0	11	4	0	4	11	0	11	GGAGCATCATCAAGATTCACA	-	GTTTGCCACTGGAGCATCATCAAGATTCACAAGTGCTTTTCGCTTGTGGGGTTATAATAATAATAACAATGATAATCCCTTTTGATCCATTTGAGAATCTTGATGATGCTGCAGAGACAATA	scaffold139:68880:69001:+	-46.89
mno-miRn32-1	0	22	22	0	12	12	0	23	23	-	TCCGCGAAGTGAACGAGGCCC	AAAGACTTCTGGGCCTCGTTCATTTCACCGATTCGAGTTTTCAATTTTAGATTTCTACAGTAAAAAACTCTAAAAAATGTCACATCTAACTTTTTCTGCTACAGTGAAAAGCTCTCAGAAAATATCACATCTCAACTCGAATTGAAAACTCGAATCCGCGAAGTGAACGAGGCCCTGACAAAAAA	scaffold1526:90729:90913:-	-64.9
mno-miRn32-2	0	17	17	0	18	18	0	12	12	-	TCCGCGAAGTGAACGAGGCCC	ATATATACATCAAGGCCTCGTTCATTTCACCGATTCGAGTTTTCAGTTTTAAGTTTCTAAAGTAAAAAGCTCTCAGAAAATGTCACATCTAACTTTTTTTGCTACAATGTAAAGCTCAGTCAGAAAATGTCACATCTCAGCTCGAATTGAAAACTCGAATCCGCGAAGTGAACGAGGCCCAAGTATACAC	scaffold211:45968:46157:-	-66.6
mno-miRn33-1	11	0	11	21	2	23	43	2	45	TGTGTACCAACTGATGTGGCA	CCACATCAGTTGGTACACAAA	TCTCAACTTTTGTGTACCAACTGATGTGGCATGTAAGTTGTCACTTTTTTATTGGTGAGTGTTTAAAATTATTGCCACGCCAATAAGTGATTAGAGATTGCATCTACCAAAACAACTCACGTGCCACATCAGTTGGTACACAAAAGTTGGGT	scaffold1576:20006:20157:-	-78.3
mno-miRn33-2	12	0	12	20	0	20	39	0	39	TGTGTACCAACTGATGTGGCA	-	TCTCAATTTTTGTGTACCAACTGATGTGGCATGTGAGTTGCCATTGTTTTACCGGTAGATGCAATATCTCATCATTAATTGACATGGCAATGTCTTAAACACACATCAATGTAAAAATGATAACTCATAAGCCATATCAGTTAGCACATAAGAGTTGGAA	scaffold1746:98491:98650:-	-56.5
mno-miRn34	0	0	0	25	3	28	103	18	121	TCCAAAGGGATCGCATTGATCT	ATCATGCGATCCCTTAGGAAG	GGTGGAGACTTCCAAAGGGATCGCATTGATCTAATTATATTCGGCACTTTGATCAGTGTACGTATTTAATTAATTATTAGTACTTTACTAATTTCAGTTCATTTTATTGGATCATGCGATCCCTTAGGAAGTTTCCATCA	scaffold1639:43584:43723:-	-60.1
mno-miRn35	0	5	5	0	0	0	0	8	8	-	AGCGAAATGAACGAGGCCTTA	TGAATAGAGTTAGGCTTCGTTCATTTCGTTAGTTCAAATCATAACTCAAATTTTTACTAGAGTTATTTCTCTCACAAAAATCTAAATTTAATTTTTCTACTACAGTGTTTTCTCTCATATGAATTTACTTTTTAACTCAAGTTCTTCACTCGAACGAGCGAAATGAACGAGGCCTTAATTGTAAAGA	scaffold1688:42733:42919:-	-48.2
mno-miRn36	202	33	235	1605	42	1647	19	1	20	ACATGCATAAACGAATTCTTT	AGAATTCGCTCATGCATGTAA	TTACATATTTACATGCATAAACGAATTCTTTTATTATTTTTTATTTTTAAAAGAATTCGCTCATGCATGTAAATATGTAAT	scaffold168:168287:168367:+	-35.5
mno-miRn37	1	0	1	0	0	0	12	1	13	AGGGGATGTTTGGTTGGATGATT	TCTATAAACCAAACGTCTTCTTA	TCTATATCTTAGGGGATGTTTGGTTGGATGATTCAAACCATGATTTGAATCATGGTTCATGGTTCGCTACAGTATTTTTTCTCATAAAAAATACACGTAAATCGAAAATAATTCTAATCACATGATTCTAATCTATAAACCAAACGTCTTCTTAATAAGTT	scaffold1746:71663:71823:-	-41.56
mno-miRn38	0	6	6	0	2	2	0	9	9	-	ATCAGCGAAACGAACGAGGCCTG	GTAAGTAACTGAGGCCTCGTTCGTTTCGCTGATTCGAGTTTAGAATTCGAGTTTTGCTACAGTAAAAAGCTCTCACAAACAATCACATCTAACTTTTTTGCTACAGTAAAAAGCTCTCACATACAATCACATCTCAACTCCAATTCTAAACTCGAATCAGCGAAACGAACGAGGCCTGAGTATCTGTT	scaffold184:392606:392793:-	-81.4
mno-miRn39	1	0	1	0	0	0	12	0	12	AGGGGATGTTTGGTTGGAAGATT	-	ACGGTGTTTTAGGGGATGTTTGGTTGGAAGATTCTAATCAACGTAAATACACGTAAATAAAAAATGATTATAATCATATGATTCTAATCCATGAACCAAACGTCTCCTTAATAATAA	scaffold1:147104:147220:-	-33.8
mno-miRn40-1	0	0	0	0	2	2	0	5	5	-	TAAAAATTTAGACTCGTGCAC	ACTTTTTAAAAATTCGTGGGTCAGGATTTTTACCTTTTATTCTTCATTCATAACTTTTTTAGTTAAATAATTACACTAATAAAAAAATATTTATTAAGAATAAAGGATAAAAATTTAGACTCGTGCACTCTCAAAAAG	scaffold2035:545978:546115:-	-29.14
mno-miRn40-2	0	0	0	0	2	2	1	6	7	GTATAAGTCTTGATTTTTATC	TAAAAATTTAGACTCGTGCAC	CCCTTTAAAAGTGTATAAGTCTTGATTTTTATCATTTATTCTTAATTAATATCCTTTTTAATTAAATAATTATAATAACAAAAGGATACTAATCAAGAATAATGGGTAAAAATTTAGACTCGTGCACTTTTAAGTGT	scaffold2106:34396:34532:-	-47.9
mno-miRn40-3	0	0	0	0	2	2	0	5	5	-	TAAAAATTTAGACTCGTGCAC	GTCCTTAGAGTGCATGTATTTAGATTTTACTTTTTACTCTTGATAAATATCATTTTTAGCTAAATAATTATATTAGTCAAAAAGTATTAATCAATAGTAATGAGTAAAAATTTAGACTCGTGCACTCTTAAGGTA	scaffold276:82492:82626:+	-46.4
mno-miRn40-4	0	0	0	0	2	2	0	6	6	-	TAAAAATTTAGACTCGTGCAC	CCCTTTAAAAGTGTATGTCTTGATTTTTATCATTTATTCTTAATTAATATCATTTTTAATTAAATAATTATTATAATAAAAGGATACTAATCAAGAATAATGGGTAAAAATTTAGACTCGTGCACTTTTAAGTGT	scaffold3072:425:559:+	-37.9
mno-miRn41	21	4	25	37	11	48	268	9	277	TGCAGATTAGACGTTATGAGG	TCATAACGTCTAATCTGCATA	ATTTGGGACGATATGCAGATTAGACGTTATGAGGCTCTTGAGACTGGCTTATTGATGCAGATTAGCTGTTGCTATATAGTTTCAAGAGCCTCATAACGTCTAATCTGCATATCATCCCAAA	scaffold205:388653:388773:+	-80.2
mno-miRn42	13	0	13	10	0	10	19	0	19	GAGATGTTTGGTTGGATGATT	-	CAAAATTAAGGAGATGTTTGGTTGGATGATTCAAATTATGATTTGAATTATGATTCATGTTTGTTATAATATTTTTTCTCATAAAAAATACATATAAATTAAAAATAATTTTAATCACATTATTTTAATTCATAAACCAAACATCTCTTAACTAAAC	scaffold205:973318:973474:-	-36.3
mno-miRn43	3	0	3	4	0	4	24	0	24	TTCACTGTTTGATACGTGGAC	-	ACTTTCTACATTCACTGTTTGATACGTGGACTGTATTAATAAGATATATTATTAGTTAAACATAAAATGAGATAATAGAGTCCACGTTTCAAACAATAAATGCAGAAAGTG	scaffold2196:34712:34822:-	-36.5
mno-miRn44	0	0	0	0	0	0	10	0	10	GATCAAAACTTAGGGTCGTCACA	-	ATAGGATGATGATCAAAACTTAGGGTCGTCACATATATAAATATATATATCGTATTGTTTGGACTATAATGAGATGAACTTATTAAGATGATATTTATAATTTATCAAAAGTAAAAGAAAGCATCGAAGAGATAATGAAACCACGGTATTTTGAGTTTTCAGAGAAAAAATAAATAAAAAATCTGTGTGGTTGAAGATTAAATGATCACTAGAGTGGTTGAAGATTATGCTTTTATAAATCTTTCTTTAATTTCTCCGTGTAATAATGTGACGACCCTAACTTTTGATCATCATCCTAC	scaffold221:125192:125490:-	-92.8
mno-miRn45	71	0	71	89	0	89	28	0	28	TGAGTTTTGTTTAGAATGGTT	-	AATCCTTCTTTGAGTTTTGTTTAGAATGGTTTGTTCTTCCGGTTCTTGTTCTACAATGACAACTTGGTTCTTGTTCTTCAAGACAACCTTGACGATTTTAAAGAACAAGAACAGGAAGAACAAATCGTTCTCAACAAACTAAAAAAAGGATA	scaffold224:61302:61453:+	-64
mno-miRn46	31	0	31	27	0	27	22	0	22	TCGAGTTGAGATGTGATTTTATT	-	GTTCGTTAATTCGAGTTGAGATGTGATTTTATTGTCGTAAAAAAGTTAGATATAACTGTTTATAAGAATATTTTACTGTAATAAAAATTAAATTCTAAACTCGAATCGGTGAAA	scaffold24:553048:553161:-	-27.7
mno-miRn47	0	66	66	0	36	36	0	9	9	-	TTGATGGCTATGATGACTACT	AATTCCAAAATCGTAGTCACCATGGCTATCAATCTTGACAGCTCCTCTGTTGCAGAATGCTGAGTAGCCATGAAGGTTGATGGCTATGATGACTACTACTTTCGAGT	scaffold25:584070:584176:-	-43.9
mno-miRn48	1	0	1	0	2	2	2	11	13	CCTGACACAGTGACGGACCGG	GGCCCGTCACTGTTCAAGGCA	GCCGGGGTCTGTGGGCCAGCCCATGTCCATCCTGACACAGTGACGGACCGGGCTGGCTCGGCCCGTCACTGTTCAAGGCACAACCCCTCA	scaffold262:417162:417251:-	-46.6
mno-miRn49	11	2	13	13	5	18	15	32	47	TGCCTGGCTCCCTGTATGCCA	GCGTGCGAGGAGCCAAGCATA	AAATTTACATGAATATGTTATGCCTGGCTCCCTGTATGCCACAAGCGCATCAACCAATCATCTTCCCCTATTCATTGGTTTGTGCTGGTAGCGTGCGAGGAGCCAAGCATAACTCTCTCTCTCTCTCTCTC	scaffold276:89859:89989:+	-49.16
mno-miRn50	20	0	20	101	0	101	134	0	134	TCTACCAGCCGAGTAGAAGTA	-	ACATTGAATCTCTACCAGCCGAGTAGAAGTAACAATCGAAGGTAGATGAGATACTTACTTCTACTCGGCTGGTCGAGATCCAATAT	scaffold278:30297:30382:+	-45.2
mno-miRn51	81212	0	81212	414161	5	414166	319512	29	319541	TCGACCAGCCGAGTAGAAGTA	CTTCTACTCGGCTGGTAGAGA	ATATTGGATCTCGACCAGCCGAGTAGAAGTAAGTATCTCATCTACCTTCGATTGTTACTTCTACTCGGCTGGTAGAGATTCAATGTT	scaffold278:30296:30382:-	-50.5
mno-miRn52-1	112	0	112	152	0	152	50	0	50	GGGGTTACCTGAGAATACACG	-	GAGTCTCACAGGGGTTACCTGAGAATACACGAATAAATTATTTATATTTATTTATCTCACAATGTGGTGGTTGTTTCATGTGTTCTCAGGTCGCCCCTGTATGGCTTT	scaffold281:131842:131949:-	-47.6
mno-miRn52-2	112	0	112	152	0	152	50	0	50	GGGGTTACCTGAGAATACACG	-	GAGTCTCACAGGGGTTACCTGAGAATACACGAATAAATTATTTATATTTATTTATCTCACAATGTGGTGGTTGTTTCATGTGTTCTCAGGTCGCCCCTGTATGGCTTT	scaffold3835:269:376:-	-47.6
mno-miRn53	31	0	31	134	0	134	367	0	367	ATCTGCCGACTCATTCATTCA	-	GGTATGAATTATCTGCCGACTCATTCATTCAAACACGGTAGAAAAAGGGGAGTGTTTTTTCACTACTGTGGATGTGTGAATGATGCGGGAGATAAATTTCATCCT	scaffold283:748187:748291:-	-42
mno-miRn54	333	0	333	25	0	25	28	0	28	GGCGTGACCCCTGAGAACACAAG	-	ACACCCCAGAGGCGTGACCCCTGAGAACACAAGGCAGGTTTGCCAATTGCCATTGCTGCTACATATTTGTTGAATTAAGCCGGTATAAATATATGCATGGGCCCATGGCTAATGTACCTTGTGTTCTCAGGTCACCCCTTTGGGGCAT	scaffold284:91911:92058:-	-69.14
mno-miRn55-1	29	0	29	33	0	33	175	0	175	TCGAATAAGTGAAATGAACGG	-	AATTCTAAACTCGAATAAGTGAAATGAACGGGGCCAAAATATGGTAAGACTCCATGTTCTTTTCGCTCGTTCGAGTTGAGAATTT	scaffold290:188032:188116:-	-34
mno-miRn55-2	0	29	29	0	33	33	0	169	169	-	TCGAATAAGTGAAATGAACGG	ACTCATGGCCCGTTTAATTCGTTGATTCGAGTTTTTAATTTGAGTTGAGATGTGATTTTATGTGAACTTTTTACTGTAGTAAAAAAGTTAGATGTGACTGTTTCTGAGAGTTTTTTACTATAGCAAAACTCGAATAAGTGAAATGAACGGAGCCTTCAAC	scaffold342:784782:784941:-	-49.4
mno-miRn55-3	0	29	29	0	61	61	0	167	167	-	TCGAATAAGTGAAATGAACGG	AAATTAAGGCTTCGTTCACTTCATTGATTCGAGTTTAAAATTTGAGTTTTGTTATAGTAAAAAGTTCTCAGAAACAGTCACATCTAACTTTTTTGCTACAGTAAAAAATTCTCACATAAAATCACATCTTAACTCGAATAAGTGAAATGAACGGGCCTTGCAAA	scaffold388:104778:104941:-	-43
mno-miRn56	4	0	4	4	0	4	10	0	10	TGACCGGAGATCTTACCTATA	-	TTCAAATGTCTGACCGGAGATCTTACCTATATATATATATATGTATATATATATATATATAATTATGTACATGAGGTTATTGCTTATGCATTGGAAT	scaffold297:955346:955442:+	-25.3
mno-miRn57	0	7	7	3	185	188	0	6	6	TTTTTCCTCGTACAGTCGAATT	TTCGACTGGTCTAGGAAAACC	TGGATTTTGACGGTTTTTCCTCGTACAGTCGAATTACTGTTCTTTCTTATTTTATAAGAATATTCTTTTTTGGGAACAATACGTACTCCGTGATGATAACAAAATTCGGAGAGAATCGTACTTCGACTGGTCTAGGAAAACCAACAAAGTCC	scaffold307:1159438:1159589:+	-51.4
mno-miRn58	0	1	1	0	2	2	1	34	35	AAAGTGCATGAGTTGAGATTTTT	AGGTCTAGACTCATACACTCTTA	AAATACATCTTAAAAGTGCATGAGTTGAGATTTTTACACTTTATTCTTGATTCATAACCTTTTTAGTCAAATAATTACACTAATAAAAGGATAATTATCAAGAGTAAATGGGTAAAGGTCTAGACTCATACACTCTTAACAATAAATT	scaffold307:840897:841044:-	-43.7
mno-miRn59	12	0	12	0	0	0	10	3	13	ATAAAATGATTAGTGGGTTATGA	ATAAACCCATTAATCATCTTATAA	TGGAATAATTATAAAATGATTAGTGGGTTATGAGCTCTTGGGTCCCCTCCTTTTAAATGCCGCTTTTGCAAGGATGAGTTTTACGGAATGGGTTCCTAACAATTGGTGTTAAAGCTTATAAACCCATTAATCATCTTATAATTATTCCAG	scaffold30:10576:10725:+	-57.6
mno-miRn60-1	25	0	25	13	0	13	21	0	21	TAACCAGACTAGTTATGGACA	-	TTATGGTTCATAACCAGACTAGTTATGGACAAACTTGTCAAGTTATGGTTCATAACTAGACTAGTTATGGACAAGCT	scaffold329:1462614:1462690:-	-30.2
mno-miRn60-2	0	25	25	0	14	14	0	21	21	-	TAACCAGACTAGTTATGGACA	GTCAAGTTATGGTTCATAACTAGACAAGTTATGGACAAAAACTGCAAAAAAAAAGACAATAACTTGTCAAGTTATGGTTCATAACCAGACAAGTTATGGACAAAAACTGTAAAAAAGACAATAACTTGTCAAGTTATGGTTCATAACCAGACTAGTTATGGACAAAAACTGTAA	scaffold776:35139:35312:-	-55.4
mno-miRn60-3	0	25	25	0	14	14	0	21	21	-	TAACCAGACTAGTTATGGACA	GAAATTAATAAGCCATAACTTGTCAAGTTATGGTTCATAACCAGATAAGTTATGGACAAACTTGTCAAGTTATGGTTCATAACCAGACTAGTTATGGACAAAACCCGTGA	scaffold781:80031:80140:+	-37.7
mno-miRn61	4	0	4	4	0	4	6	0	6	AATATCGAGTGGAGGGCTTATCA	-	ACTTTTTAGTAATATCGAGTGGAGGGCTTATCAGAAAATAGAAATTTAGTTAATAATCTAGTTGGGATGTTATGTTAATTTCTCTAATTGTACATCTCTTTATTGGAAATTGGCACTACGTACCATAAGCTCTCCGCTTGTATATTGTGTTAAGA	scaffold333:363880:364034:+	-45.8
mno-miRn62-1	14	34	48	47	63	110	121	357	478	CGTGGGTGAATAGGAAAGATA	TCTTTCCTACTCCTCCCATGCC	GATTTTCCAAACACTTGTGGCGTGGGTGAATAGGAAAGATAGAGTTTTTACTTGAAGGAGTAGAGAATTTTATGGTGATCAACAAAGTAAAAAAACCATCTTTCCTACTCCTCCCATGCCACAGGCTAAAGGATTTTTTC	scaffold337:471937:472076:+	-51.4
mno-miRn62-2	25	0	25	26	0	26	101	0	101	CGTGGGTGAATAGGAAAGATA	-	ACACTTGTGGCGTGGGTGAATAGGAAAGATAGAGTTTTTACTTGAAGGAGTAGAGAATTTTATGGTGATCAACAAAGTAAAAAAACCATCTTTCCTACTCCTCCCATGCCACAGGCTA	scaffold337:471947:472064:+	-48.8
mno-miRn63	53432	6	53438	79184	5	79189	152209	12	152221	TTTGTAGTTGAATTTGAAGACA	TCTTCAATTCGACTACAAAGG	CTCTCACTCCTATGTCTTTCTTTGTAGTTGAATTTGAAGACATCACGAGAGCATAAATATCAACTGATATCAAAGTCATTCTTGTCTTCAATTCGACTACAAAGGTGGCCATGGAAAGTGTGCAT	scaffold340:65687:65811:+	-42.2
mno-miRn64	0	5019	5019	0	6168	6168	0	27730	27730	-	TGATTTGATTGGTTAGACATT	GTGTTTGAATTGGTGTTTAACCAATTAAATCATACCACATCATCTCACGATAAGTACAAAAGAGTAAGTTAAAAAAGCAATTTAAATTTTTTACATAATGTGGTATGATTTGATTGGTTAGACATTAATTAAGACA	scaffold342:276540:276675:+	-52.8
mno-miRn65-1	6	3	9	0	1	1	391	241	632	ACGGGAGGTTATAGGATTCAAT	TGGATCTTAAGCTTCCTGTAC	GAGCTTTCTTCAGTCCACTCACGGGAGGTTATAGGATTCAATTAGCTGCTGACTCATTCATCCAAATACTGTGTTTCAAAAGGGCAGAAGAAAACCCAGTAAATGAGTGAATGATGCGGGAGACAAGTTGGATCTTAAGCTTCCTGTACTTGGACTGAAGGGAGCTCCC	scaffold3433:5667:5835:-	-79.5
mno-miRn65-2	6	4	10	0	1	1	391	241	632	ACGGGAGGTTATAGGATTCAAT	TGGATCTTAAGCTTCCTGTAC	CAGTCCACTCACGGGAGGTTATAGGATTCAATTAGCTGCTGACTCATTCATCCAAATACTGTGTTTCAAAAGGGCAGAAGAAAACCCAGTAAATGAGTGAATGATGCGGGAGACAAGTTGGATCTTAAGCTTCCTGTACTTGGACTGA	scaffold3433:5678:5825:-	-60.9
mno-miRn66	12	0	12	5	0	5	22	1	23	TGGTCAAGGGTATGTTCGACGT	CATTGAGTAAGTACCCTCGACCGCA	ATGTATTTTATGGTCAAGGGTATGTTCGACGTCCACCCCGCGGAAAGCCATTTAAACGGCTAAGGGTGCAGACATCTTTTGGAACATTGAGTAAGTACCCTCGACCGCATGTTACAC	scaffold349:120373:120489:+	-35.9
mno-miRn67	0	246	246	0	82	82	0	677	677	-	GAAGCCTTGAGGGGAGAGTA	AGCCGTTTAGTTACTCTCCCCCTTAAGGCTTCCAAAATAATTTTGTGTTATTAAGTAAGCAAAATCTTTGGAAGCCTTGAGGGGAGAGTAGCTAGATTGT	scaffold355:422764:422863:-	-54.8
mno-miRn68	0	0	0	0	4	4	0	48	48	-	GCTCACTTCTCTTTCTGTCAGC	GGAGCAAATTTGAAGGGAAGCCATTCTTGATGCTGACAGAAGAGAGTGAGCACACACTGACAATTGTATAAAGGCGTACACTCGTGTGGTGCGTGCTCACTTCTCTTTCTGTCAGCTCCTGGTTCG	scaffold360:28910:29035:+	-55.8
mno-miRn69	4	3336	3340	9	1210	1219	4	1991	1995	GCTGTTTTTCTCTGTACAAGG	TTATACATAGAGATAACAGGAG	AAAGAGGTTTCATCAATCATGTTTCTTTCATTCTCTGCTGTTTTTCTCTGTACAAGGAGATGTATTGGATCCGCTAATTATTAATATACGATGCCTGTTTCTTCGATAAAATCATGTTTCATGATTTTCTCTCTGTTTTTTTTTTGAGATTATATTATTAGATTGGTATTTGTTTGTGCACCCTACTTGAGTTTTTGTTTTTTTGGTACAGATCTAGATTCGGTTGAGGAGATTAGAGAAAAAAAAAAAAGAATGTTAGGGATTCTCCCGATTGATGGGAAAAGAAAGGGTCCAATCTATTTCTTTATACATAGAGATAACAGGAGAATCTTCATA	scaffold363:345027:345362:+	-80.82
mno-miRn70-1	818	6	824	144	1	145	1276	11	1287	TTATACATAGAAATAACAAGAG	TTGTTTTCCTATGTATAAGT	AAAGGGTTCAATCCATTTCTTTATACATAGAAATAACAAGAGAATCTTCGTAGACGCTTCTGATATCTTTCATCAGTCAAGTTTCTTCTCTCTCTCTTGTTTTCCTATGTATAAGTAGATGTATTGGATCTCCTAA	scaffold363:413974:414109:+	-43.04
mno-miRn70-2	804	0	804	147	2	149	1265	4	1269	TTATACATAGAAATAACAAGAG	CTTGTTTTCCTATGTATAAGT	ATCCATTTCTTTATACATAGAAATAACAAGAGAATCTTCGTAGACGCTTCTGATATCTTTCATCAGTCAAGTTTCTTCTCTCTCTCTTGTTTTCCTATGTATAAGTAGATGTATTGGATC	scaffold363:413984:414103:+	-33.84
mno-miRn71	28685	13	28698	19078	19	19097	25760	26	25786	TGTACATAGAAACGACAGCGGA	CGCTGTCGTTCTTTGTACAAG	ACCGGTCCAATCCATCTCTTTGTACATAGAAACGACAGCGGAAAATCATATTGCTCTTTGGATATGCTTCATAAATTAAGCTTTGATTCCTTCAATCTCCGCTGTCGTTCTTTGTACAAGAAGATTCATTGGATCTGCGT	scaffold363:503425:503564:+	-51
mno-miRn72	6	0	6	3	0	3	16	0	16	TTGTACAAAGAACGACAGCGG	-	ATGAATCTTCTTGTACAAAGAACGACAGCGGAGATTGAAGGAATCAAAGCTTAATTTATGAAGCATATCCAAAGAGCAATATGATTTTCCGCTGTCGTTTCTATGTACAAAGAGATGGAT	scaffold363:503434:503553:-	-42.4
mno-miRn73	0	161	161	0	89	89	0	564	564	-	TCGAATCAGAGAAGTGAACGG	ATACTAAGGCCACGTTCACTTCGCTGATTCGAGTTTAGAATTTGAGTTTTTTTACAGTAAAAAGCTCTCACAAACAATCACATCTAACTTTTTTACTACAGTAAAAAGCTCTCACATAAAGTCACATCTCAACTCAAATTCTAAACTCGAATCAGAGAAGTGAACGGGCCCTAAATG	scaffold372:108967:109143:+	-68.86
mno-miRn74a-1	0	17	17	0	667	667	0	18	18	-	TAGGTTGTCGTCCTTCGTCATC	ATGTGTATTTGCTGACAAGCACGACAATCTAAAAATTATGTGTTTAATATTCTTTATTCCACTTCGAACATGGAATCAATCAACACAATAGTTTTTAGGTTGTCGTCCTTCGTCATCTAATAACCAC	scaffold384:796233:796359:+	-40.2
mno-miRn74a-2	0	17	17	17	674	691	0	17	17	TGACAAGCACGACAATCTAAA	TAGGTTGTCGTCCTTCGTCATC	ACAGTTCGATGTGTATTTGCTGACAAGCACGACAATCTAAAAATTATGTGTTTAATATTCTTTATTCCACTTCGAACATGGAATCAATCAACACAATAGTTTTTAGGTTGTCGTCCTTCGTCATCTAATAACCACGGACTTCACA	scaffold384:796225:796369:+	-47.7
mno-miRn74b	0	0	0	5	4	9	3	5	8	TGACAAGCATGACAATCTAAA	TAGGTTGTCGTCCTTAGTCAGT	ATGTGTATTTACTGACAAGCATGACAATCTAAAAATTATGTGTTTAATATTCTATATTCCACTTCGGACATGGAATCAACACAATAGTTTTTAGGTTGTCGTCCTTAGTCAGTTAATAACCAC	scaffold384:702543:702665:-	-46.6
mno-miRn75	5	0	5	2	0	2	9	1	10	TCAGAATGTCACGAGCTATTATA	TGTCCAGTTTGTCGTCATTGATT	ACTTGAGTTGTCAGAATGTCACGAGCTATTATAGACAGTGTTGAAAAATGATCGATCTTGCTTTTCCACTACTGTAAGATGTCCAGTTTGTCGTCATTGATTACAAAATTTGATTCATAATATTTTACCAGTCGGTAGACACTTGTGTTGATGAGGATCCTACCGTTTTCTCTTTCTTCTTCAAGA	scaffold3875:7983:8168:+	-38.4
mno-miRn76a-1	283	0	283	64	0	64	164	0	164	AGGGCGGCTCTTTTTTGGCAAG	-	ATCCAGCCATAGGGCGGCTCTTTTTTGGCAAGCATTTACTATTTTGCAGAATTAGTTGTGTAAATGACTTGCCAAGAGGAGTTGCCCTGTAGCTGTTT	scaffold399:193949:194046:-	-49.7
mno-miRn76a-2	330	39	369	75	69	144	73	101	174	AGGGCGGCTCTTTTTTGGCAAG	TGCCAAGAGGAGTTGCCCTGT	AACTAAGCAAATCCAGCCATAGGGCGGCTCTTTTTTGGCAAGCATTTACTATTTTGCAGAATTAGTTGTGTAAATGACTTGCCAAGAGGAGTTGCCCTGTAGCTGTTTTGGCTTAACCTT	scaffold399:193937:194056:-	-56.9
mno-miRn76b	276	39	315	1033	69	1102	16	101	117	AGGGCGGCTCTCTTTGGCAAG	TGCCAAGAGGAGTTGCCCTGT	AAATCCAGCCATAGGGCGGCTCTCTTTGGCAAGCAAAACTAATCTGCAAGATTAGTTATGTAAATGACTTGCCAAGAGGAGTTGCCCTGTAGCTGTTTTG	scaffold575:55194:55293:+	-50.51
mno-miRn77-1	0	1	1	0	5	5	0	10	10	-	TCGAATCAATGAAATGAACGG	TTACTTAGGCTCCGTTCTTTTCACAGATTCGAGTTTAAAATTTGAGTTTTGCTACAGTAAAAAGCTTTCAGAAACAGTCACATCTAACTTTTTTGTTACAGTAAAAAGCTCTCACACATCACATTTCAATTCGAATTCTAAACTCGAATCAATGAAATGAACGGGCCCTTAATA	scaffold39:328109:328282:-	-51.8
mno-miRn77-2	0	0	0	8	0	8	6	0	6	TCGAATCAATGAAATGAACGG	-	AATTCTAAACTCGAATCAATGAAATGAACGGGCCCTTAATATTTTATATATTTATATCCACGTTTTAGTATATAAACGTTTTCCTTTATGAAGTATTTATTAATTTCATGTTTATTATTCGATAACACTGCACACAAACAAAATAGAAATAATACATTTTTCTGATGGTTAACTATAACTTATATATTTAGGGCCCGTTCACTTCGCTGATTCGAGTTTTTCTAC	scaffold39:327925:328149:-	-62.34
mno-miRn78	0	16	16	0	24	24	0	118	118	-	GTGCTCTCCTTCGTTGTCATTC	GTCAATATTTGGATGACAACGAGAGAGAGCACGCTTGTTGATAATCATGCGCAAGATGGCATGGCTGTGCACATGCGTGCTCTCCTTCGTTGTCATTCAAAATTTCTG	scaffold4174:1092:1199:+	-55.5
mno-miRn79-1	0	64	64	0	59	59	0	372	372	-	GTGCTTTCCTTCGTTGTCATA	GTAAATATTTGGATGACAATGAGAGAGAGCACGCTTGTTGATAATCATGCGCAAGATGGCATGGCTGTGCACATGCGTGCTTTCCTTCGTTGTCATACAGTGTTAAT	scaffold4174:6484:6590:+	-47
mno-miRn79-2	0	65	65	0	60	60	0	374	374	-	GTGCTTTCCTTCGTTGTCATA	GGTTGATGATCATCAACATGTCAATATTTGGATGACAACGAGAGAGAGCACGCTTGTTGATAATCATGCGCAAGATGGCATGGCTGTGCACATGCGTGCTTTCCTTCGTTGTCATACAACGTTAAT	scaffold579:130920:131045:+	-53.7
mno-miRn79-3	0	66	66	0	60	60	0	374	374	-	GTGCTTTCCTTCGTTGTCATA	GTCAATATTTGGATGACAACGAGAGAGAGCACGCTTGTTGATAATCATGCGAAAGATGGCATGGCTGTGCACATGCGTGCTTTCCTTCGTTGTCATACAATGTTAAT	scaffold579:141423:141529:+	-48.8
mno-miRn80	566	0	566	493	0	493	1464	2	1466	TCACGCGACTGTTAATGGCTAC	AGCGAATGGCTGGTCCCTGGTT	ACCATGGACATCACGCGACTGTTAATGGCTACCTCCACAGGGTCTAATGATCAACAGACCCACGGGGAAATGGGAGAATCTATGAGAGAATCTTCTCCCATAATTGAATAACCAACTAACACTCAACAACGATAAGAAAATATGTTCTCCAAGCGAATGGCTGGTCCCTGGTTTACTTTTGACAATGCCTCTCCAGATTGGCGGAGAGACAGAATCAATGAGTTTGGTGCATGGA	scaffold437:705833:706067:+	-65.3
mno-miRn81	0	2	2	0	0	0	11	8	19	GGGCCTGGGAGGTTTGGTAGG	TTCCAAATCCACCCATGCCCAC	TTGAGCTTTATGAAGTTCTCGGGCCTGGGAGGTTTGGTAGGAGTAATAAGTAATTACTATATAGTTTTTTGTTCACTTAATTAATATTATAATTGTATGTTTTAATTTAGTTCTCCTTCCAAATCCACCCATGCCCACAATTTCCTCA	scaffold451:462750:462897:+	-44.7
mno-miRn82	173	36	209	63	68	131	68	236	304	TGTGGGGGGTTTGGGCAAAAT	TTTTCCCAACACCTCCCATACC	AGATTGCTGGGAGTTATGGGTGTGGGGGGTTTGGGCAAAATTGTAAATATATATGTATATATATTTTCCTAATAATTTTGTTAGGGAATATATATATATATATATATATATATATATATATATTTATATGTAACAAAATTTTCCCAACACCTCCCATACCATTGATTGCCAGTTCTTCTT	scaffold451:463062:463241:+	-78
mno-miRn83	15820	972	16792	17178	2287	19465	21187	1508	22695	TGTGGGGGGTTCGGTAAGTGT	TCTTGCCGAGACCTCCCATACC	GGTTAGCAGGAAGTTATAGGTGTGGGGGGTTCGGTAAGTGTTAAATCTGTTGTGTTTTTAGCGGATAATTCTTGCCGAGACCTCCCATACCGGTCATTTCCTGCTGTTTCT	scaffold451:470849:470959:+	-60
mno-miRn84	4	0	4	3	0	3	9	2	11	CGAATTAGTGAACCGAACGGGCC	CCCGTTCATTTCGCTGATTCGAG	ATTAAAAATTCGAATTAGTGAACCGAACGGGCCTATAAACTCTTGAACGAGTCCAATCCAATATTCTAGAGCTTAGTAGTCACCGTGATGATAATTGTTGAAACAATTTCTGAATTTGATACGACTTAGGTGTAACTTACTGACCTTCTTTTTTACGTGAACTTATTAACCCCGTTCATTTCGCTGATTCGAGTTTAGAAT	scaffold46:422263:422463:+	-48.7
mno-miRn85	11	0	11	21	0	21	118	0	118	GGAATGTTGTCTGGCACGAAG	-	TCTTTTGAGGGGAATGTTGTCTGGCACGAAGTCACCATATCTAACTTCAAAACATGATATTATATATATATATATATATATATAGACACACATGCATCATTATATACAAATATCATACCTTCGGACCAGGCTTCATTCCCCTCAATTAC	scaffold4786:2568:2716:+	-46.74
mno-miRn86	0	3	3	0	2	2	0	12	12	-	AACTTGTCAAGTTATGGTTCATT	TTTGTCAAGTTATGGTTCATAACTAGACAAGTTATGGACAAAAACTGTAAATTATGAACAATAACTTGTCAAGTTATGGTTCATTATCAGACAAG	scaffold490:7640:7734:-	-29.3
mno-miRn87-1	2	0	2	10	2	12	10	1	11	ATGTGACGAGCTAGAAGATCT	ATTATAGACTCTTTAATGC	TTGCATTTGCATGTGACGAGCTAGAAGATCTGGCCAGTTCGAGTTCCATCGGTCATTGTTCTTCCCTTCCTCTATATGTTTATTAACTTTTGTGTTTTTTCAAATATCACTTGGCGTTGCGTGAAATACCTAGTTAGTTTAATTAACTCCAGATTATAGACTCTTTAATGCAGAAAATGGATGAATTTGGTGCTTCTCCGTTTGGGATGAGGCAAGAGGACTTGAAAAAGTCCTTCAAGCTTGCTATGCGTTCTCTT	scaffold496:1040:1296:+	-61.8
mno-miRn87-2	2	0	2	10	1	11	5	0	5	ATGTGACGAGCTAGAAGATCT	ATTATAGACTCTTTAATGC	TTGCATTTGCATGTGACGAGCTAGAAGATCTGGCCAGTTCGAGTTCCATCGGTCATTGTTCTTCCTCTATATGTTTATTAACTTTTGTGTTTTTTCAAATATCACTTGGCGTTGCGTGAAATACCTAGTTAGTTTAATTAACTCCAGATTATAGACTCTTTAATGCAGAAAAGGGATGAATTTGGTGCTTCTCCGTTTGGGATGAGGCAAGCGGACTTGAAAAAGTCCTTCAAGCTTGCTATGCGCTCTCTT	scaffold643:64059:64310:+	-62.3
mno-miRn88	3	0	3	1	0	1	5	2	7	TCTGATTTAGAATTATGGTT	CTATGATTTTAAACTCATGAA	AAGAGTTCTGTCTGATTTAGAATTATGGTTCTTAGTTCTATTACAGTGTTTTTCTCTCACAAAAAATTTAAATTTTAAAAATCAAAATCATGAACTATGATTTTAAACTCATGAACTAAA	scaffold498:80720:80839:-	-22.9
mno-miRn89	0	219	219	0	838	838	0	61	61	-	ATGCACTGCCTCTTCCCTGGC	AGAGGGGGTCAAAAAGCAGAATAAGGCAGGGAACGGGCAGAGCATGGATGGAGCCTTCAACACAAGGAATGCTGTTGTGGCTCTACTCATGCACTGCCTCTTCCCTGGCTGTGCCTCTC	scaffold498:141809:141927:-	-62
mno-miRn90	1	0	1	0	0	0	8	0	8	GTAGCATCATCAAGATTCACA	-	GTTTGCGGGTGTAGCATCATCAAGATTCACATGCAAATGCAACCGCCCAAGTTGTTTGGAAACTGAGAATCTTGATGATGCTGCATCGGCAATA	scaffold520:22705:22798:+	-46.9
mno-miRn91	0	7	7	0	4	4	1	15	16	TCAATAACTTGTCAAGTTATG	TAACCAGACAAGTTACGGACA	GGACAAAAACTGTCAATAACTTGTCAAGTTATGGTCCATAACCAGACAAGTTACGGACAAAAATAGTAA	scaffold521:74136:74204:+	-21.1
mno-miRn92	979	3	982	120	0	120	506	2	508	AGCTTGTTAAGTAGTAGTTGGTA	CCAACTACTATCTAAACTAGCTAT	TCCTATTTTTAGCTTGTTAAGTAGTAGTTGGTAGATTCAGTTAATAATTGAACTCATGTATATATTGGTGTATTTCCTGATGAATAATATACAAAAAGCGTACTTTTTCGTTTGGATAAATTTAGATTATTGTCCATGTTTTGTGACTAAAGTAAGATATAATTCTTCTTTTCTATATTTGAACAAAATGAGGATGCACATATGTATGCAAGAAATAGCAATTTATCCATCTACCAACTACTATCTAAACTAGCTATAAATAGTT	scaffold521:375461:375725:-	-74.5
mno-miRn93	0	1	1	0	1	1	1	10	11	AGGGCTCGTTTAGTTCGCTGATT	TTAGCGAAATGAACGGGGCCTTA	TGTGTACTACAATCTTAGGGCTCGTTTAGTTCGCTGATTCGAGTTTTTAATTCGAGTTGAGATGTGATTTTATGTGAGAGCTTTTTACTGTAGCAAAAAAGTTAGATGTGATTGTTTGTGAGAGCTTTTTACTGTAGCAAAACTCGAATTCTAAACTCGAATTAGCGAAATGAACGGGGCCTTAGTAGTGTGCA	scaffold525:25538:25731:+	-77.09
mno-miRn94-1	0	0	0	0	3	3	0	17	17	-	GGTAATATTACCGTTGGGCTG	AGCGGTGAAGCCCAACAGTAATATTACCATTGGGCTGACTTACTGCCGTGAGGCAGTGAGTCTGCTTTTTTTTTCTGTTTACTTGTTTCTGGCCTTTTTTGTTTACTTGTTTCTGGCCCAAGCGGCCAAGCCCAACGGTAATATTACCGTTGGGCTGACTCACTGCA	scaffold525:3775:3941:-	-80.65
mno-miRn94-2	0	0	0	0	3	3	0	18	18	-	GGTAATATTACCGTTGGGCTG	GCCCAAGCAGCCAAGCCCAATGGTAATATTACCGTTGAGCTGACTCACTGCCGTGAGGCAGTGAGTCTGCTTTTTTTTTTTGTTTACTTGTTTCTGGCTTTTTTTTTTTTGTTTATTTGTTTCTAGTCCAAGCGGCCAAGCCCAACGGTAATATTACCGTTGGGCTGACTCACTACC	scaffold814:84992:85168:+	-72.61
mno-miRn95	0	0	0	4	0	4	77	0	77	AGGGCGGCTCTCTTTGGCAA	-	ATCCAGCCATAGGGCGGCTCTCTTTGGCAAGCAAAACTAATCTGCAAGATTAGTTATGTAAATGACTTGCCAAGAGGAGTTGCCCTGTAGCTGTTT	scaffold575:55196:55291:+	-49.81
mno-miRn96-1	0	64	64	0	53	53	0	264	264	-	GTGCTCTCCTTCGTTGTCATA	TCAATATTTGGATGACAACGAGAGAGAGCACGCTTGTTGATAATCATGCGCAAGATGGAATGGCTATGCACATGTGTGCTCTCCTTCGTTGTCATACAAAATTTCT	scaffold579:136148:136253:+	-45.3
mno-miRn96-2	0	64	64	0	53	53	0	265	265	-	GTGCTCTCCTTCGTTGTCATA	GTCAATATTTGGATGACAACGAGAGAGAGCACGCTTGTTGATAATCATGCGCAAGATGGCATGGCTGTGCACATGCGTGCTCTCCTTCGTTGTCATACAATGTTAAT	scaffold579:152627:152733:+	-51.4
mno-miRn97	0	0	0	0	0	0	0	9	9	-	AAAAAGATGACAACTCACATG	AACTGATGTGACATTTAAGTTGTCATTTTTATATTAGTGAGTGTTTAAAATATTTCTATGTAAATTAATGGTAAGAGATTATATTTGTAAATTAATTATAAAAAGATGACAACTCACATGTCATATGAGT	scaffold57:453899:454028:-	-33.3
mno-miRn98-1	0	7	7	0	9	9	0	5	5	-	TGAAAAGCTGACATAGACAAAAT	TAATTTAGACATTTTATCTATGTCAACTTTTCACTTTTATTTTTATCTTTTCTTAATAGGTATTTGTATTGAATAACTATTAGGAAAGAGAAAAATAAAAATGAAAAGCTGACATAGACAAAATGTTTAAATGG	scaffold581:180790:180923:-	-55.1
mno-miRn98-2	0	11	11	0	11	11	0	4	4	-	TGAAAAGCTGACATAGACAAAAT	ATTATTTAGACATTTTGTATCTATGTCAGCTTTTCATTAAATGATACATTTTGTCTATGTCAGTTTTTCACTTTTATAAAGTGAAAAGCTAACACAGACAAAATATACCATTTAGTGAAAAGCTGACATAGACAAAATATCTAAATGA	scaffold193:78977:79124:+	-74.8
mno-miRn98-3	0	14	14	0	5	5	0	4	4	-	TGAAAAGCTGACATAGACAAAAT	TAATTTAGACATTTTGTCTATGTCAGTTTTTCAGCTTTTATAAAGTGAAAAGCTGACATAGACAAAATGTACCATTTA	scaffold133:478036:478113:+	-37.2
mno-miRn98-4	0	14	14	0	5	5	0	4	4	-	TGAAAAGCTGACATAGACAAAAT	ACCATTTAGACATTTTATCTATGTCAGCTTTTCACTTTTAAAAAGTGAAAAGCTGACATAGACAAAATGTCTAAATGG	scaffold581:117671:117748:-	-51.4
mno-miRn99	13	3672	3685	2	39	41	14	452	466	GGCTGCTGGGTCATGGATTCC	CTTGCATGACCCAGGAGACGT	GAGAGAAGGTGTTTATACACGGCTGCTGGGTCATGGATTCCTCTGGGTTGCGCAGGATAAGAAATCTCTGGTGCGCAGCTTAAGGGCTTGCATGACCCAGGAGACGTTGCTTCCCTTCTCCTTTCCT	scaffold594:736060:736186:+	-58.3
mno-miRn100	0	0	0	0	0	0	0	9	9	-	AAGGAGGGAGGTCTTGGGTTC	CCCCAACACTTGAACCCAAGACATCCTTCCTTATAAGGTACTTAAGTCAAGTGTTGGTACCAATTGATCTTAAAGGTCAATTGGTAGTAACCCTTGACTTAAGAATCTTATAAGGAGGGAGGTCTTGGGTTCAAGTGTTGGG	scaffold63:738102:738243:-	-104.1
mno-miRn101	3	0	3	12	0	12	39	0	39	TGAGCCAAGAATGACTTGCCGA	-	GAGTGGAATTTGAGCCAAGAATGACTTGCCGATGTCTCAGGATGAAAAGGAATGCAAAATCTAGTACTGCATGCTTATTATGATCAGCCGGCAAGTCGGTCTTGGCTCATTTCGCTCT	scaffold640:52984:53101:+	-52.5
mno-miRn102	10	0	10	34	0	34	62	0	62	ATGAGTCAAGAATGGGTTGC	-	AGAGTGGGATATGAGTCAAGAATGGGTTGCCGATTTCTCACCATTTAAAGCAAATTAAGTGCCAAATCGATCATATGGCAGCCCGTTCTTGACTCAGTACTTTTGCTCTC	scaffold640:71894:72003:+	-48.82
mno-miRn103	7	0	7	7	0	7	6	0	6	CATTGATGGATTTGAAGTTC	-	CTGATGTAGTCATTGATGGATTTGAAGTTCTTCCTCTCTGAAGAACTTCAAATCCATCAATGCTACATCAA	scaffold648:59536:59606:-	-47.5
mno-miRn104	4451	0	4451	23	0	23	17	0	17	TTTGTTGATGGTCATTTAACT	-	CATGGATATGTTTGTTGATGGTCATTTAACTATTATTGTTTTTTACATATAACTTACCACATAATAGTTAGATGAGCATCAACGAACACTTTCATGA	scaffold651:148509:148605:+	-40.61
mno-miRn105	0	0	0	0	0	0	9	0	9	AAGTGCATGAGTCGGGATTTTTA	-	TACCCATTGAAAGTGCATGAGTCGGGATTTTTACATTTTACTCTTAATTCATAACCTTTTATTCAAATAATTACATTAACAAAAGGGAGTAAAAGTCCAGACTCATGCACTTTTAAAGGTAA	scaffold651:227720:227841:+	-44.25
mno-miRn106	0	9	9	0	10	10	0	58	58	-	TCGAATCGACAAAATGAACGG	AAATATAGGTTCAGTTTATTTTGTCAATTCGAGTTTTGTTACAGTAAAAAGCTATTAAAAATTGTCACATCTAACTTTTTTACTATAGTAAAAAGCTCTTACATAACGTCACATCTCAACTCAAATTAAAAATTCGAATCGACAAAATGAACGGAGCTATAGAA	scaffold662:8269:8432:+	-38.66
mno-miRn107	0	36	36	0	3	3	0	11	11	-	TTGAGCCGCGCCAATATCACT	AGCAAAAGAAAGCGATGTTGGTGAGGTTCAATCCAAAGACGGATTTACGCGTAAATTCGATCTTAAGATTGAGCCGCGCCAATATCACTTTCGTTTAGA	scaffold664:111205:111303:-	-47.3
mno-miRn108	4	0	4	3	0	3	6	0	6	TCGACTAGTTGATGGTTTTCC	-	TTCCATAACTTCGACTAGTTGATGGTTTTCCAGTACCTCTTCCTCCGGTTGGTTTTCTGGCACCTCTTCCTCCGGTGGGTTTTCCACCGGCAGCAGAGCAGCTGCCAGTTCTGGAATGTCGTAGGAGATTATCTCCATTTCGGAATCTTGATTCTTAGAGGGAAGAGAAAAGTACGCTTTAAGGTGTTTAAAAAACAATAATAATAACAACCGGAGGAAGAGGTGCTGGAAAACCCACCGGAGGAAGAGGTGCCGGAAAACTAGCCGAAGGAAGAGGTGCTGGAAAACCATCAACTAGTCGAAAGTATGGAAC	scaffold688:32430:32742:+	-195.93
mno-miRn109	10	0	10	158	2	160	8	0	8	CGCACATAAGCGTGGCACCATC	CGGTGCCACGCTGTGTGCGTC	GGGTTTCAGGCGCACATAAGCGTGGCACCATCAAAAAACTTTTGGCCATAAACCTTTTTCATAAAGGGTTTTGACGGTGCCACGCTGTGTGCGTCCCAAATTTTTCCA	scaffold689:532804:532911:+	-48.72
mno-miRn110	0	0	0	0	1	1	1	7	8	ACTCTCCAGCCGAGACGTCAAACCTAC	AGGCTCGAATTCGGTAAGTTTTT	GCACGCCGGAAAACTCTCCAGCCGAGACGTCAAACCTACTCCCCATACCTCTCTCGTCATCGGTACCTCAGACTTGCTAACCCTTCCTCGCATTTGGGGAATCTCCAAGGGAACCAAATATCCTCCTCCGTAGGCTCGAATTCGGTAAGTTTTTTCCAAAACCT	scaffold702:324095:324258:-	-35.3
mno-miRn111	8	0	8	6	0	6	20	1	21	AGAGGACGTTTGGTTGGAAGATT	TCCCTCTACCAAACATCCTCAGA	GTAATAAATTAGAGGACGTTTGGTTGGAAGATTCAAACCATGTGATTCGAACCATTTTCGATTTACGTGTATTTTTTATGAGAGAAAATACTGTAGCGAACCACGAATCATGATTCGAATCAGGGAACGAATCCCTCTACCAAACATCCTCAGATAGAGAAG	scaffold703:9676:9837:-	-49.3
mno-miRn112	0	0	0	0	1	1	0	6	6	-	TCAGTGAAGTGAACGAGGCCT	GAATTCCTTAGGGCCCGTTCACTTCGCTGATTTGAGTTTGTAATTCGAGTTGAGATGTGATTTTATGTGAGAGCTTTTTACTGTAGCAAAAAAGTTAGATGTGACTGTTTCTGATAACTTTTTACTGTAACAAAACTCGAATTCTAAACTTGAATCAGTGAAGTGAACGAGGCCTTACACAACCA	scaffold73:541891:542075:-	-73.82
mno-miRn113	0	0	0	1	3	4	1	6	7	TGATTATTTTTATGCCTTAAG	TAAGGCATAAAAATAATGAAA	TAAAATGTTAATTTGATTATTTTTATGCCTTAAGGACCGGTTTAGTGTGCCGGATTAGAAAGGATTAGATAGGATCAACTATCCTATTAGAGAAATCAACTATCCTCTAAGGCATAAAAATAATGAAATTAACATTTT	scaffold758:465151:465288:+	-53
mno-miRn114	1	11	12	1	8	9	5	31	36	CGAACTTTCCTCTTCCCGACC	TCGGGATGATGAAAGTCCGGA	TGACGAAAAAAGTTCCGAACTTTCCTCTTCCCGACCACTTTCCACAACTTATTTTGCCTTTTCTGGAAGTTGGTCGGGATGATGAAAGTCCGGAACCTTCAGTC	scaffold75:346615:346718:+	-43.31
mno-miRn115	0	2	2	0	6	6	1	6	7	CTAAATTGCCCATCTCGAAGA	CTCGAGAGGGGCAATTTGCAC	TGGAGGCAAATGTCTAAATTGCCCATCTCGAAGAACTCGTAGATTAGAACCCTCTCGCCGCCGGTAACGCAGTACCCAAGGAGCCGCACGATGTTCCGGTGCCGGAGCTTGCCGAGGATTTCGAGCTCCGATCGAAATTCCATGAAGCAATGGAAGCCCTCCGGATCGAGCTTCTTGACGGCGAGCTTGAGGCCGTTGGGGAGCTCGGCCTTGTAGACGAATCCGAATCTGCCATCGGCGGTGATCAAGTCGGCGGAGAAGTTCTTTGTTGCGGTGGTTATGTCGTTCAAAGATATCTGGAGCGACGGATCGAAGGACACGGTCACCTCGAGAGGGGCAATTTGCACATTTGCCTCC	scaffold75:89245:89601:-	-161.2
mno-miRn116-1	588	0	588	259	0	259	360	0	360	CATACACAGGATTATGCTTCA	-	TTAATATATACATACACAGGATTATGCTTCATTTTTTGTGTATAGTCATTTAATATATACAAAAAATGAAGCATAATCCTGTGTATGTTGATAACAC	scaffold75:177366:177462:-	-51.5
mno-miRn116-2	590	1	591	259	1	260	315	1	316	CATACACAGGATTATGCTTCA	AAGCATAATCCTGTGTATGTA	GTGTTATCAACATACACAGGATTATGCTTCATTTTTTGTATATATTAAATGACTATACACAAAAAATGAAGCATAATCCTGTGTATGTATATATTAAATGACTATACA	scaffold75:177366:177473:+	-49.5
mno-miRn117-1	0	11	11	0	9	9	2	75	77	GTTCACTTCGCCGATTCGAGT	TCGAATCAGGGAACTAAACGG	CCCTTAGGCCCCGTTCACTTCGCCGATTCGAGTTTAGAATTCGAGTTTTGTTACAGTAAAAAGCTCTCAGAAACAGTCACATCTAACTTTTTTGCTACAGTAAAAAGCTCTCACATAACATCACATCTTAACAAGAATTAAAAACTCGAATCAGGGAACTAAACGGGCCCTTAGTT	scaffold79:208233:208408:-	-45.9
mno-miRn117-2	1	111	112	0	41	41	0	26	26	GTTCACTTCGCCGATTCGAGT	TCGAATCAGCGAAGTGAACGT	ATCTAAGGTCTCGTTCACTTCGCCGATTCGAGTTTAGAATTCGAGTTTTTTACAGTAAAAAGCTCTCACAAACAATTAAATCTAACTTTTTTACTACAGTAAAAAACTCTCACATAAAGTCACATCTCAACTCGAATTCTAAACTCGAATCAGCGAAGTGAACGTGTATTAAGAA	scaffold1130:68540:68714:-	-63.6
mno-miRn118	1231	3	1234	259	0	259	1980	3	1983	TGAGATTGTTAACATATTGGCTG	GCTAATACGTTGACAATCTCAAC	GGTGGAGTGTTGAGATTGTTAACATATTGGCTGTAGAATGACAAATATGTTACCTTGATTTTTGGTAGCTTAATTTGTATACACTTAATGTACTGCTAATACGTTGACAATCTCAACACACTCCTTCA	scaffold79:298096:298223:-	-49.82
mno-miRn119	5	0	5	2	0	2	17	0	17	CGGTGAAGTGAACGAGGCCTA	-	AAACTCGAATCGGTGAAGTGAACGAGGCCTAATTTATTTTAGTCTTGTTCATTTCACCGATTTGAGTTTT	scaffold841:162423:162492:-	-43.1
mno-miRn120	3	29	32	2	27	29	10	11	21	TGTTGGCGAGGTTCAATCTGA	AGATTGAGCCGCGCCAATATC	ACGAAAGCGATGTTGGCGAGGTTCAATCTGAGGTTGTATTTATGCAATTAAAGCATAGGAATTGATCTCAGATTGAGCCGCGCCAATATCACTTCCCA	scaffold843:804546:804643:-	-51
mno-miRn121-1	0	15	15	0	20	20	0	52	52	-	TTAATCAAGTGTAAGGGGTAA	TTCTAAGATTTTTATCATTTACTCCTGATTAATACCCTTTTGACTAACTAAAGAGTATTAATCAAGTGTAAGGGGTAAAAATCAAAGA	scaffold89:3951:4038:+	-27.9
mno-miRn121-2	28	0	28	20	0	20	40	0	40	TTAATCAAGTGTAAGGGGTAA	-	TTAAAGGGTATTAATCAAGTGTAAGGGGTAAAAATCTAATACCTATATAATTTAAGGGATATTTGTCTCTTTTTCTCTTTTACACTTGAATTGTTTCGGTGGTTGTCCTAAACACTGATGATTTGTCAATCAATTAAATAAAATACCAGGTTATCAAGAAGGCTTTAATTTCCTTACAAAATTGGATAAATGAGACAAATACATCTTAAAAGTACATGAGATTAGATTTTTATCCCTTGTTATTGATTAATACATTTTTTAGT	scaffold1065:150673:150935:-	-74.15
mno-miRn121-3	0	15	15	1	22	23	0	40	40	ACCCTTTACTCTTGATTAATA	TTAATCAAGTGTAAGGGGTAA	TTCTAAGATTTTTACCCTTTACTCTTGATTAATACCCTTTTGATTGATATAATTCTTTGACTAAAGGGTATTAATCAAGTGTAAGGGGTAAAAATTTAAGA	scaffold702:247025:247125:+	-48.5
mno-miRn122	12	0	12	16	1	17	8	0	8	TAATTCCGTAATTTTGTCAGC	-	CTCCTTCCAATAATTCCGTAATTTTGTCAGCCTCTGCACCCAGAAAAGAGTATATGAAAATAAGAAAAATTGAGAACAAACCGTGTAAAAGGCTGACAAACTTGAGGAATTATTAGAAAGAGA	scaffold89:267690:267812:+	-37.6
mno-miRn123	11	0	11	21	0	21	9	0	9	TGGTATCAGAGTCGGAGGTCC	-	TAAACTAACATGGTATCAGAGTCGGAGGTCCTGAGTTCAAACCCCCCGTAATTGCACTCTTTATCCCCATTTAAATTATTATCTCGTGTTGGGTTTTTAATATAATAGGGGTTTGAACTCAGGACCTCCCGCTCTGATACCAT	scaffold9464:701:843:+	-71.85
mno-miRn124	0	8	8	0	16	16	0	35	35	-	TCGAATCAGTAAAGTGAACGG	AAGTACGGCCCCGTTCACTTCACCAATTCGAGTTTAGAATTTGAGTTTTGCTACAGTAAAAAGTTCTCAGAAATAGTCACATCTAATTTTTTTGCTACAGTAAAAAGCTCTCACATAAAATCACATCTCAACTCGAATTATAAACTCGAATCAGTAAAGTGAACGGGCCCAAAATA	scaffold946:256174:256349:-	-54.7
mno-miRn125	0	19	19	0	170	170	1	71	72	GAGCAGTTTCCCTTGACAAGC	TTGCCAAAGGAGATCTGCTCAG	AGGTGAATTGCAGAGCAGTTTCCCTTGACAAGCTGTGCTCAAATATTATGCATGCAAGAGGCTCATGATTTTACTCCAGTGAAGTAGTATTGTTTGCCAAAGGAGATCTGCTCAGTAATTCTAGT	scaffold973:38597:38721:+	-41
mno-miRn126	0	5	5	0	6	6	0	33	33	-	TGATATGATTGGTTAGACACC	TGTCTTAATTGATGTCTAACTAATCAAATCACACCATATCATCCTACGATAAGTATAAAAGAATTAGTTAAAAAGTAAGTTAAATTTTTTATATAACGTGGTATGATATGATTGGTTAGACACCAATTGAGAAA	scaffold981:816:949:+	-46.2
mno-miRn127	14	0	14	1	0	1	17	0	17	CCATTGGGGCTGATGGGGGCTAA	-	TAATCACCCCCCATTGGGGCTGATGGGGGCTAAAAAGGCTGAAATCAGCCCTCATTGGGGGTGATGGAGGCTGATTATCAGCCCCCATCAGGACTGGTAATCAGCCCCCATTGGGGCTCATGGGGGCTGATTATCAGCCCCCATCAAGGCTGAAATTAGCCCCCATTAGGGCTGATGGGGGCTGATTGT	scaffold997:108816:109004:+	-119.7
mno-miRn128	0	49	49	0	134	134	0	53	53	-	CACGGGAACGGTGATACTTTTGG	TCAAAAGTTGTCGCCGTTCCCGTGGCGGTTGTAGGGCTAAGCTCTCTTCGTGATCTACAAATGCCACGGGAACGGTGATACTTTTGG	C10475406:1:87:-	-51.9
mno-miRn129-1	0	1	1	0	9	9	0	0	0	-	TCATATGGGGTTCAATTCGAG	TTTTTTTTTTCTCGAATTGGCCCTTATATGAATAAAACTCATTCACTTGCATTATTGGTCATCCTTGGATTCATCTTGAGGGGGTGAGAGTTTTGTTCATATGGGGTTCAATTCGAGCAAAAAAGAC	C10792382:49:175:-	-54.8
mno-miRn129-2	0	1	1	0	9	9	0	0	0	-	TCATATGGGGTTCAATTCGAG	TTTTTTTTTTCTCGAATTGGCCCTTATATGAATAAAACTCATTCACTTGCATTATTGGTCATCCTTGGATTCATCTTGAGGGGGTGAGAGTTTTGTTCATATGGGGTTCAATTCGAGCAAAAAAGAC	scaffold11402:232:358:-	-54.8
mno-miRn129-3	0	1	1	0	9	9	0	0	0	-	TCATATGGGGTTCAATTCGAG	TTTTTTTTTTCTCGAATTGGCCCTTATATGAATAAAACTCATTCACTTGCATTATTGGTCATCCTTGGATTCATCTTGAGGGGGTGAGAGTTTTGTTCATATGGGGTTCAATTCGAGCAAAAAAGAA	scaffold11595:395:521:-	-55.1
mno-miRn130-1	0	0	0	12	0	12	0	0	0	TTTTTGTCGTGTGATCCGGTT	-	AGCGTTGATATTTTTGTCGTGTGATCCGGTTTGGTCGTTAGATACTCACGTTGTATATGAGTCAAATGACCAAACCGAATCGCACCACAAAGATATCAAACGCTA	C10973832:136:240:+	-54.6
mno-miRn130-2	0	0	0	12	0	12	0	0	0	TTTTTGTCGTGTGATCCGGTT	-	AGCGTTGATATTTTTGTCGTGTGATCCGGTTTGGTCGTTAGATACTCACGTTGAATGTGAGTCAAATGACCAAACCGAATCGCACCACAAAGATATCAAACGCTA	scaffold358:316777:316881:+	-59.7
mno-miRn131-1	0	0	0	27	0	27	0	0	0	TAATGTGATTGATGCTTGCTG	-	ATATATATATTAATGTGATTGATGCTTGCTGTAAGGCTCTGATGTTTGCTGCAGCAAACATCAATCACGTTAATATATATATA	C11259909:375:457:-	-42.6
mno-miRn131-2	0	0	0	27	0	27	0	0	0	TAATGTGATTGATGCTTGCTG	-	ATATATATATTAATGTGATTGATGCTTGCTGTAAGGCTCTGATGTTTGCTGCAGCAAACATCAATCACGTTAATATATATATA	scaffold163:64218:64300:+	-42.6
mno-miRn132-1	0	15	15	0	14	14	0	4	4	-	TTGGCTGGGCGGCGGTGAGGGCG	CCTTCCCTTTCGCCCTCACCGCCACCCAGCCTCCCAACGACAAGGGTGGGGCGTAGTGGATCTTCGGTGGTTGGCTGGGCGGCGGTGAGGGCGAAAGGAAAGC	C11293785:247:349:+	-67.5
mno-miRn132-2	0	15	15	0	14	14	0	4	4	-	TTGGCTGGGCGGCGGTGAGGGCG	CCTTCCCTTTCGCCCTCACCGCCACCCAGCCTCCCAACGACAAGGGTGGGGCGTAGTGGATCTTCGGTGGTTGGCTGGGCGGCGGTGAGGGCGAAAGGAAAGC	scaffold651:8215:8317:+	-67.5
mno-miRn133-1	0	6	6	0	10	10	0	1	1	-	TTTTGTGATGGAGGGACCGAA	TTGCACATTCGGTTCCTCTATCATAAAACCATTAAAAATGTATGGAGGCCGGGCGGGGCCAGTAGTGTGACATTTCAAAGCTATAGGGCAAAGTGACATATCGAGTATTACTCAAAGGTCAAAATTGAAATTAATTCTTAATTAATTTTATCAAATTATTCTCACTAAAGTGTCAAGTGCACTTCACATGTTAACTCCGTGTATTTTTTCACGGTTTTGTGATGGAGGGACCGAAAATGTAGCAC	C11308277:2:246:-	-84.3
mno-miRn133-2	0	6	6	0	10	10	0	1	1	-	TTTTGTGATGGAGGGACCGAA	TTGCACATTCGGTTCCTCTATCATAAAACCATTAAAAATGTATGGAGGCCGGGCGGGGCCAGTAGTGTGACATTTCAAAGCTATAGGGCAAAGTGACATATCGAGTATTACTCAAAGGTCAAAATTGAAATTAATTCTTAATTAATTTTATCAAATTATTCTCACTAAAGTGTCAAGTGCACTTCACATGTTAACTCCGTGTATTTTTTCACGGTTTTGTGATGGAGGGACCGAAAATGTAGCAC	scaffold193:277903:278147:-	-84.3
mno-miRn134-1	0	0	0	1	57	58	0	1	1	GACTCAGTAAGTGGAATTATA	TAATGCCACTTTCTGAGACGC	CGTTGGTGTTGCGACTCAGTAAGTGGAATTATAACAGTAGTAGCTCCTATATATATAAATATAAATATATATATATATATATATGTATATGCCACATCTCTTCTTCTGCTGTAATGCCACTTTCTGAGACGCAACGTCGACT	Scaffold6857:463:604:+	-51.1
mno-miRn134-2	0	0	0	1	57	58	0	1	1	GACTCAGTAAGTGGAATTATA	TAATGCCACTTTCTGAGACGC	CGTTGGTGTTGCGACTCAGTAAGTGGAATTATAACAGTAGTAGCTCCTATATATATAAATATAAATATATATATATATATGTATATGCCACATCTCTTCTTCTGCTGTAATGCCACTTTCTGAGACGCAACGTCGACT	scaffold1333:386116:386253:+	-51.1
mno-miRn135	7	0	7	17	0	17	18	0	18	AAGAGATTGGTTTGAGTATGATA	-	GTGGTCTTTTAAGAGATTGGTTTGAGTATGATAAAAAAGTGAAATCGTATTTGGTTACATTTATGTTTGTTTTGAATACATGTAATTAATAATCTTAAATTAATATATTAAGTAATTAATAATTGATAATTATTTAGCAAAAAAAATTAATATATTAATAATATAATAACAATGGATAAATTACCATTACTGAGTACATTAGTAATTAAATTATATATAGTATACTAAGAAAAATAATTAGTATATACCTAATTTATTAATATTCTGTTTACTACTTAAATTATTAACTTTTAGTTACATA	scaffold1119:120570:120870:-	-49.21
mno-miRn136-1	1	0	1	7	0	7	0	0	0	ATTCGATTGTCATTACATCCA	-	TGTTTCTTTCATTCGATTGTCATTACATCCAAAGCCCAAACGATAAGAATATGCGTCTTTGTTGGGATGTAATGACGAACGAATGAAAGAAAACAT	scaffold11240:50:145:-	-40.6
mno-miRn136-2	1	0	1	7	0	7	0	0	0	ATTCGATTGTCATTACATCCA	-	TGTTTCTTTCATTCGATTGTCATTACATCCAAAGTCCAAACGATAAGAATATGCGCCTTCGTTGGGATGTAATGACGAACGAATGAAAGAAAACAG	scaffold582:151244:151339:-	-41.2
mno-miRn137	0	3	3	0	6	6	0	4	4	-	TCGAATCAGCGAAGTAAACGA	AAAAGTGTACCCGTTCACTTCACTGATTCGAGTTTAGAATTCGAGTTTTTTTACAGTAAAATGTTCTCACAAACAATCACATCTAATTTTTTTGCTACAGTAAAAAGCTCTCACATAAAATCACATCTAAACTCAAATTCTAAACTCGAATCAGCGAAGTAAACGAGTATAAACAA	scaffold112:173242:173417:-	-55.7
mno-miRn138	0	0	0	0	10	10	0	0	0	-	GCTTTCTCTTCTTCTGTCAGCA	AAGTGGTTACACAAATCATGTTGACAGAAGAGAGAGAGCACAACCCGCCAAGAGCTAAAGAGAGACTTTGCCTTTGTTGGGAGTGTGCTTTCTCTTCTTCTGTCAGCATTTATCGCAC	scaffold1185:173052:173169:+	-55
mno-miRn139	17	0	17	53	0	53	19	0	19	ACTCAAAATGGCACAAAACTC	-	GTCCCCCATGACTCAAAATGGCACAAAACTCTCCCCCTCTCACGTGCTAATTATAGGTTGCAGCACTGGTACTTCAGTCATTGAGGCATCAATTTTTTCACGGTTTTTATGACGTGTTCTCATCGGGTGACCTACATTTGGGTAAAATTGTTGAAAAATTACCCTTTACCAACTAGTTATGTGACCCGCACATATTTTAACCGTTAAAAAAGTTGTCTCAATTACACCACATTTTGCAAGTTATGATAAAGCTTGAGGGGAGTTTTGTTCTATTTTGAGTTGTAAGGGACA	scaffold118:280568:280858:-	-102.8
mno-miRn140	6	0	6	11	0	11	7	0	7	TGAGTTAGTGAAGTGAACGGG	-	TCATAAAATTTGAGTTAGTGAAGTGAACGGGCCCTATTTACGTGACATTTGAATGAAAGTTGAAAGGATAAAATGAGAGAATGAATATTACTTACAGTTTAAAATTAAAGGGATGTTCTTTTATAACGAAACTCAGAAAAAGTTTAAATTCGAGTTATAATTTTATTCAAGTTCATGTTCTTTTGTAAAATTTGAGTTTGAACTCGAGTTTGAAATTGAATTTGAACTCGAGTTTGGAGCTAAACTCGAGTTTAAAGTTTTCATGTCAACTCGAATTCATAAACTCGAACTCAAATTAATGACCCGTTTAGTTCGCTGATTCGAGTTTTTAAT	scaffold11:177980:178312:-	-104.84
mno-miRn141-1	3	0	3	9	0	9	1	0	1	AAAGTGCGTAGCAGAAAGTAT	-	TTGGTAGTAAAAAGTGCGTAGCAGAAAGTATTAGTTACCAATATTTTGGTAGTAAATAGTTTTTGCTACTAACAATTTTTTTGGTAGCAAA	scaffold1219:199608:199698:+	-30.1
mno-miRn141-2	0	3	3	0	11	11	0	1	1	-	AAAGTGCGTAGCAGAAAGTAT	TCCTTGTCTAATAGCTTTTTTGCTCCACGCACTACAAGAATTTGAATTTTTTGTTACCAAAAATTTGGTAACCAAAAGCCTTATTTTTTATAGCAAAATGTTTTTGTTACAAAAAAAATTTTGGTAGTAAAAAGTGCGTAGCAGAAAGTATTAATTTCTAA	scaffold151:392253:392413:+	-37.9
mno-miRn142	0	2	2	0	8	8	0	2	2	-	TTTTGAACTGCAGGATACCCC	TATTGTCATTGAGGTACTTGTAGTTCTAAAAAGTATCATCAAGTAATTTATGGCTGTTTTTTGGGCATGAAATGTCTTTTCTGTTCATTTAGCCTTAAAACATATATAAGGAAAAAAAAATTCAAAAAGATAATGTAAAATGAAGGGAAGTTCTTAATGCCTCCCATTTTCTCTCTTTTTCCTTGTATCTTTTCCTCTTTACTATGTTTTAGGTTGAAAGGGCAAAAGAGAATTTTATGTTCAAAAAAGGCCTTAGGTACCTGAAATGATATTGTTTTTGAACTGCAGGATACCCCAATGTGATTA	scaffold1225:138255:138560:-	-100.46
mno-miRn143	46	0	46	81	0	81	984	0	984	ACTGTCGCAGGAGAGATGACGCC	-	TGAAGGGACTACTGTCGCAGGAGAGATGACGCCTGGCAAGTGTGATGACCATAAAAACCAAATCCAAATTGATTTACTTATTTAGAAGTAATTATACTACACCAGGCTTCATCTCTCCTCGACTGAAGCCCCTCC	scaffold1242:18495:18629:-	-55.2
mno-miRn144	0	0	0	1	5	6	0	0	0	TAGGACAGGGCTGGGCCGACCCTCT	AGGGCCGGCCCGAACATCATACT	ATTTTTTGGGCTTAGGACAGGGCTGGGCCGACCCTCTCTTGTTTAGGGCCGGCCCGAACATCATACTTTTAAAGATT	scaffold1273:223678:223754:+	-23.1
mno-miRn145-1	0	6	6	0	11	11	0	6	6	-	CAAATTAGTGAAGTGAACGGG	AGGGTCCGTTCACTTTGCTGATTCGAGTTTGTAATTCGAGTTGAGATGTGATTTTATGTGAGAGCTTTTTACTGTAGCAAAAAAGTTAGATGTGATTGTTTGTGAGAACTTTTTACTGTAGTAAAACTTGAATTTTAAACTCAAATTAGTGAAGTGAACGGGGAACAAGCCC	scaffold1315:95129:95300:-	-59.07
mno-miRn145-2	0	6	6	0	11	11	0	6	6	-	CAAATTAGTGAAGTGAACGGG	AAGTTTACGCCTCGTTCACTTTGTTGATTCGAGTTTAGAATTCGAGTTGAGATGTGACTTTATGTGAGAGCTTTTTACTGTAGCAAAAAAGTTAGATGTGATTGTTTGTGAGAACATTTTATTGTAAAAAAACTTAAATTCTAAACTCAAATTAGTGAAGTGAACGGGGTCATAACCC	scaffold285:342336:342513:-	-61.6
mno-miRn146	0	8	8	0	7	7	0	2	2	-	CGAATTAGCGAATCGAACGGG	ATAATTAGGCCCCGTTCTTTTCGTTAATTTGAGTTTAGAATTCGAGTTTTGCTACAGTAAAAAGCTATCAGAAACAGTTACATCTAACTTTTTTACTACAGTAAAAAGGTCTCACACAACATCACATCTCAACTCGAATTAAAAATTCGAATTAGCGAATCGAACGGGGCCTGTAAAT	scaffold1317:220065:220242:-	-67.34
mno-miRn147	0	78	78	0	40	40	0	2	2	-	TTGCATAAAAGTTGGGACATG	ATGAGTACTGTTACATGTCTCAATTTTTGTTCCAAACTCTTTTACACTGACAGACAGATGTGGGGAGTTGTCATTCTTCAAAAGATGTTATTGGCAACATACTGGTTTCTACAGCTATATTCTTTGGGATTCACCAATTAAAGAATGATATTAACATCAGTTGATTAAAAAAGTTTGCATAAAAGTTGGGACATGTAGTATTATT	scaffold133:208353:208557:-	-57.41
mno-miRn148	0	0	0	13	0	13	0	0	0	ATTTTTTCTGAGTTTCGTTGC	-	TCGAGTTCAAATTTTTTCTGAGTTTCGTTGCAAAAGAATAATCCTTAAAAATCTTAGAGGGAGGATTATTTGATAGTTAAACTTCACGTGATTAGGGGTTGTTCTTTTGCAATGAAACTCAAAAAAAATTTAAACTCGAG	scaffold1340:159138:159277:-	-64
mno-miRn149-1	0	0	0	5	2	7	2	0	2	TTTGGAAGGTATACTCAAACCA	AGTTTGAGTATATGAAACAAACA	TATGGGGCCGTTTGGAAGGTATACTCAAACCATGATTTTTGATTCTGATGTTTGAAATTCAAATTTTTTGTGAGAGGAAAACATTGTAGCAAAATCAATGATTTGAGTTTGAGTATATGAAACAAACAGGCCCTATAC	scaffold135:729047:729184:-	-46.8
mno-miRn149-2	0	0	0	5	0	5	2	0	2	TTTGGAAGGTATACTCAAACCA	-	TTAGGGCCCGTTTGGAAGGTATACTCAAACCATGATTCTTGATTCTAATGTTTAAAATTTAAATTTTTTGTGAGAAAAAAACACTGTAGTTGAATCAATGATTTGAGTTTGAGTATATGGAACAAACATGCCCTTA	scaffold16:770516:770651:+	-38.3
mno-miRn149-3	0	0	0	5	2	7	2	0	2	TTTGGAAGGTATACTCAAACCA	AGTTTGAGTATATGAAACAAACG	TAGGAGCCCGTTTGGAAGGTATACTCAAACCATGTTCTTGATTCTGACATTTGAAATTCAAATTTTTTGTGAGAGGAAAACACTGTAGCAGGATCAATGATTTGAGTTTGAGTATATGAAACAAACGGGCCATA	scaffold243:455609:455742:+	-48.4
mno-miRn149-4	0	0	0	5	2	7	2	0	2	TTTGGAAGGTATACTCAAACCA	AGTTTGAGTATATGAAACAAACG	TAAGGGCCTATTTGGAAGGTATACTCAAACCATGATTCTTGATTTTTGACATTTGAATTTCACTTTTTTTGTGAGAGGAAAACATTGTAACATAATCTCACAAAAAACACTGTAGCAGAATCAATTATTTGAGTTTGAGTATATGAAACAAACGGGCCCTAA	scaffold575:18280:18441:-	-53.21
mno-miRn150	0	0	0	0	8	8	0	0	0	-	AATATTGCTGTAGAAAAGGTT	TGCTATTTTTTTTTCTTTTGCTATAGCAATGTTGTAGCAATCATTTAATAAGGTTGTAGCAATCCTTTTAAAAATGTTACAGGATGCTGTAACAATCTTCTAATATTGCTGTAGAAAAGGTTTAGGATTGTT	scaffold137:749681:749812:+	-36
mno-miRn151	0	2	2	0	14	14	0	1	1	-	AGATCATGCGGCAGTTTCAC	TCACTACCAGTTGAAGCTGCCAGCATGATCTTAACTTTCCTCTTGATGAGGGATGATCAGATCATGCGGCAGTTTCACCTGTTGTTGG	scaffold1383:155678:155765:+	-43.3
mno-miRn152	6	0	6	20	0	20	0	9	9	TTTCAATGTGGGACTATTAAA	-	TCTCATATCTTTTCAATGTGGGACTATTAAAACTCTGATATGTTTAAAAATTTAAGCACATCAGACTTTTTAAAGTCCCACATTGAAAAGAGATGAGAA	scaffold139:433869:433967:+	-51.8
mno-miRn153	0	41	41	0	97	97	0	43	43	-	CGGCAAGTTGTTCTTGGCTAC	TGGAGATTTGAATGCAGCCAAGGATGACTTGCCGGTGTGTTCGCATAACTGCGCTCATACATATTTTTGTATAACCATTATTATGATCTCCGGCAAGTTGTTCTTGGCTACATTTTCTTCT	scaffold143:25306:25426:+	-50.9
mno-miRn154	0	11	11	0	36	36	0	23	23	-	TGGCGGGTTGTCCTTGGCTAC	GAGAGTGGGAATGCAGCCAAGGATGACTTGCCGGCATTTGCGTAGTATCAAATGCGCTATATATACAATCAATATATATATATATATATAAAGTGTTCTGGCTAGGTCTTGTTGGCGGGTTGTCCTTGGCTACATTTGGCTCT	scaffold143:31592:31734:+	-59.93
mno-miRn155-1	0	13	13	0	23	23	0	6	6	-	CGAATCAATGAAGTGAACGGG	GTGCTTTGGCTCCGTTCACTTCGTTGATTCGAGTTTAAAATTTAAGTTTTTTTACAGTAAAAAGCTCTCACAAACAATCACATCTAACTTTTTTGCTACAGTAAAAAGCTCTCACATAAAGTCACATCTCAACTCAAATTCTAAACTCGAATCAATGAAGTGAACGGGACCTTAATTT	scaffold1443:6046:6223:-	-57.4
mno-miRn155-2	0	13	13	0	24	24	0	6	6	-	CGAATCAATGAAGTGAACGGG	ATATTAAGGCCCCGTTCACTTCACTGATTCGAGTTTAGAATTTGAGTTTTTTACAGTAAAAAGTTCTCATAAATAATCACATCTAACTTTTTTGCTACAGTAAAAAGCTCTCACATAAAATCACATCTCAACTCAAATTCTAAACTCGAATCAATGAAGTGAACGGGGCCTAAATTT	scaffold451:94904:95080:-	-75.36
mno-miRn156	0	92	92	0	5	5	0	0	0	-	TTAGAAAGAGAGAGAGCCGTT	TGCTTACATCTAACAGCTTTCTCTCTTTCTATGAATTTCTCATTACTCTTTACGGATTTTATTTTTCACTTTTGAAAGCCACCTTGCTTTCTAAAATCTTTTCATGTCCTATTTTGGCCATTTGATTTAGTTTCCAACCCAGTAAGACACATGGAAATAGCAGTGCCAGTGGCCAATACTTCTGTACTTAATTACAAAAATTATCTGCCAAACAAAGTCGGTGGTAATTTTGTTTGACAGGATCCCTAAGAGTTAGAAAAGAGAGGTAGTTGTAGAAAGTGTCAAACACAAAACCTTCAGTGTAAAGAGAAATTCTTAGAAAGAGAGAGAGCCGTTAAATGTAGCG	scaffold1452:182709:183054:-	-111.06
mno-miRn157	13	1	14	6	0	6	3	0	3	TTTCTGCATTCACTATTTGAC	-	TCTTTGTCACTTTCTGCATTCACTATTTGACGCGTAAATTTCACTATTTTATTTTTATTTAAATAATAATATCTTATATTAATAAAGTTCACATATTAAATAGTAAATGTAGAGAGCGACAAAAT	scaffold1499:83461:83585:+	-31.4
mno-miRn158	0	0	0	6	1	7	0	0	0	TTGAACGCAACAGTGACCTCCGT	GGTCTGGTACTGGTTGCACGCAGAA	TTTCGACGTATTGAACGCAACAGTGACCTCCGTTTGGCCAAATTTAACTCTGATAAAAATGGTCTGGTACTGGTTGCACGCAGAACGAGGTGATG	scaffold150:86681:86775:+	-21.4
mno-miRn159-1	0	17	17	0	16	16	0	0	0	-	CGCGAAGTGAACGAGGCCTAG	GAGATAACTTTTAGGGCTCGTTCATTTCACCGATTTGAGTTTTCAGTTTTAGGTTTCTACAGTAAAAAGGACTCAGAAAATATCACATCTAACTTTTTCTGCTACAGTGAAAAGCTCTCAGAAAATGTCACATCTCAGCTCGAATTGAAAACTCGAATCCGCGAAGTGAACGAGGCCTAGTAGTTTAATA	scaffold1629:127074:127263:+	-63.3
mno-miRn159-2	17	4	21	10	0	10	1	1	2	CGCGAAGTGAACGAGGCCTAG	AAGCTACGTTTGGTTGGAGGA	AACTCGAATCCGCGAAGTGAACGAGGCCTAGATCTACATCACAGACAAAAGTTTCCGTGGACTTAAAAATAATGATTTTTTTTTTAAAAAAAAGTCAAGCACGAAACTACCATGGAAACTAAAAACTAATTAAAAAAATTTAAGCTACGTTTGGTTGGAGGATTCAAACC	scaffold333:355290:355459:+	-43.96
mno-miRn160	18	0	18	58	2	60	2	0	2	ACATGCATGAGCGAATTCTTT	AGAATTCGTTTATGCATGTAA	TTACATATTTACATGCATGAGCGAATTCTTTTAAAAATAAAAAATAATAAAAGAATTCGTTTATGCATGTAAATATGTAAT	scaffold168:168286:168366:-	-42.34
mno-miRn161	529	0	529	0	524	524	0	243	243	-	TCCTATTTGTTGTGGCGTTGG	TGATTAGTGATTAACACCACACGAAATAGAATGTGGGTCCAACTTATGAACCAATAGGTGAGAGCCACATCCTATTTGTTGTGGCGTTGGTCACTACTAG	scaffold1691:8476:8575:-	-45.8
mno-miRn162-1	21	0	21	12	0	12	0	0	0	TGGAGAAGGGGAGCACGTGCA	-	GAACCCATGTTGGAGAAGGGGAGCACGTGCAAAGAGTTGCGTAATAGCATCGTAAAGAGTGCCAAAACATGGGATTTTGCACGTGCCCTGCTTCTCCAACAAGGAGCT	scaffold169:42891:42998:+	-49.9
mno-miRn162-2	21	0	21	12	0	12	0	0	0	TGGAGAAGGGGAGCACGTGCA	-	GAACCCATGTTGGAGAAGGGGAGCACGTGCAAGCACCTCTAATGCAGGCTCAATTGCACGTGCCCTGCTTCTCCAGCAAGAGGTAC	scaffold2938:3220:3305:+	-46
mno-miRn162-3	21	0	21	12	0	12	0	0	0	TGGAGAAGGGGAGCACGTGCA	-	GAACCCATGTTGGAGAAGGGGAGCACGTGCAAGCACCTCTAATGCAGGCTCAATTGCACGTGCCCTGCTTCTCCAGCAAGAGGTAC	scaffold707:3595:3680:-	-46
mno-miRn163-1	0	1	1	0	6	6	0	2	2	-	CACGTGCTCCCCTTCTCCAAC	GAGTAGCTCCTTGTTGGAGAAGCAGGGCACGTGCAAAATCCCATGTTTTGGCACTCTTTACGATGCTATTACGCAACTCTTTGCACGTGCTCCCCTTCTCCAACATGGGTTCCT	scaffold169:42889:43002:-	-53.3
mno-miRn163-2	0	0	0	0	6	6	0	2	2	-	CACGTGCTCCCCTTCTCCAAC	TGGGTGAGTACCTCTTGCTGGAGAAGCAGGGCACGTGCAATTGAGCCTGCATTAGAGGTGCTTGCACGTGCTCCCCTTCTCCAACATGGGTTCCT	scaffold2938:3218:3312:-	-45.7
mno-miRn163-3	0	1	1	0	6	6	0	2	2	-	CACGTGCTCCCCTTCTCCAAC	TGGGTGAGTACCTCTTGCTGGAGAAGCAGGGCACGTGCAATTGAGCCTGCATTAGAGGTGCTTGCACGTGCTCCCCTTCTCCAACATGGGTTCCT	scaffold707:3588:3682:+	-45.7
mno-miRn164-1	0	6	6	0	9	9	0	3	3	-	CGAAGTTTGGTATTGCTCCTTTT	AAAAAAAAAAAAAAGGAGCAATACCAAACTTCTTGTTCTATCACGAAGTTTGGTATTGCTCCTTTTTTTTCATAAT	scaffold16:231745:231820:+	-39
mno-miRn164-2	0	6	6	0	9	9	0	3	3	-	CGAAGTTTGGTATTGCTCCTTTT	TATTATGAAAAAAAGGAGCAATACCAAACTTCTTGTTCTATCACGAAGTTTGGTATTGCTCCTTTTTTTTTTATTT	scaffold363:546664:546739:+	-39.4
mno-miRn165	19	0	19	20	0	20	15	0	15	TGGATGCAGCGGTTCATCGATC	-	GTGAAGTCACTGGATGCAGCGGTTCATCGATCCCTTCCTGAGATTTGTTGTGAAAAATCCACAAAACATGAATCGGTCGATAAACCTCTGCATCCAGCGCTCACT	scaffold16:116044:116148:-	-43.6
mno-miRn166	10	18	28	15	13	28	2	0	2	ACTGAACCCAACCTTAGCTTCA	AAGCTTAGTTGGGTTCAGAGA	AGTCTCTCTCACTGAACCCAACCTTAGCTTCAAGAAGGACATTCATGGCAGTAATCAGATGCTCTTCTTGAAGCTTAGTTGGGTTCAGAGAGAGAGAAA	scaffold179:547158:547256:+	-57.1
mno-miRn167	3	0	3	11	0	11	0	0	0	TCCTTCGGTTAACTAGGCATT	-	TTTGTTTCGGTCCTTCGGTTAACTAGGCATTAAAATTTAATAGAATCTGTATAAATTAGGGATCAAAACTGGTAACAGCTAAAATTTTAGGACTATATGTGGAAATTAACTTTTATTTTTTTGTATTATTTTGGTCCTTTAATTTCTACAGATTCCGTCAAATATTTAATGCTAAGCTACCTGAAGGACCGAAATTGAA	scaffold179:308465:308663:-	-68.11
mno-miRn168	0	0	0	0	5	5	0	0	0	-	TTTTCAAAAATTGTCGTTAAA	AGAGACTTTTAACGACAATTTTTGCTAAAACAATCGTTAAATATGTATATTTAACGATGGTCTTTTCAAAAATTGTCGTTAAAATTAGTAGCA	scaffold193:3107:3199:+	-33.7
mno-miRn169	4	0	4	11	0	11	10	0	10	TTAGAGCGGCACATGTATATT	-	TTCAATCTAATTAGAGCGGCACATGTATATTTTTTTTAAAAACATGTATATTTTATTTTCGGTATATGTATATTTCTTTTTAAAATATGTATAATGTGAAGAGACACTTATAATTTGTCTAAACATATATATACATATTTTTAAAGGATATACACATGTACCGAAGAGAAAATATACATGTTTTTTTTTTAAATATATATGTGCTGCTTTAATCTAATACTGGATTGGAG	scaffold193:23548:23777:+	-102.21
mno-miRn170-1	2	0	2	16	0	16	1	0	1	CAACGTTCGGCACGTGATGGG	-	TCGCGGGCCCAACGTTCGGCACGTGATGGGCCTCCCGTTTGGCCCGTCATGTGCCTCCCGTTTGGCACGTGATGGGCCAAACGGGACGCCCGTCACGTGCCGCACGTTGGGCCCGCGAA	scaffold2046:691:809:-	-118.7
mno-miRn170-2	2	0	2	16	0	16	1	0	1	CAACGTTCGGCACGTGATGGG	-	TTCGCGGGCCCAACGTTCGGCACGTGATGGGCCTCCCGTTTGGCCCGTCACGTGCCTCCCGTTTGGCACCTGATGGGCCAAATGGGAGGCCCGTCACGTGCCACACGTTGGGCCCGCGAAG	scaffold38:299993:300113:-	-116.7
mno-miRn170-3	2	0	2	16	0	16	1	0	1	CAACGTTCGGCACGTGATGGG	-	TTCGCGGGCCCAACGTTCGGCACGTGATGGGCCTCCCGTTTGGCCCGTCATGTGCCTCCCGTTTGGCACGTGATGGGCCAAACGGGACGCCCGTCACGTGCCGCACGTTGGGCCCGCGAAG	scaffold72:167411:167531:+	-119.6
mno-miRn171-1	0	0	0	0	7	7	0	11	11	-	ATATGATTAGTTAGACACCA	GTGTTCCACTTCATGTCTAACTAATTAAATTGTGCAATATTATTTAAAAAAAATTTAAATGCTTTTTAACTAATATTTTTTATGTTTTAATTTTTAAATTTATTAAATAAGATATTATAATATGATTAGTTAGACACCAATTGATATAA	scaffold229:264532:264680:+	-29.6
mno-miRn171-2	0	1	1	0	6	6	0	11	11	-	ATATGATTAGTTAGACACCA	ATATGAATAATTAGTATCTAACTAATCATATCATGTCATGTCATCTCATTATAAGTATAAAAGAATTAGTTAAAAATCAGTTTAACATCTCATGATATGCACAAAAGAGTTAGTTAAAAAGAAGTTTAAATTTTTTATATGACGTGAGATTATATGATTAGTTAGACACCAATTAGAATAC	scaffold458:160992:161172:-	-46.56
mno-miRn172-1	0	19	19	0	27	27	0	2	2	-	ATCCTGACCCATGCACTTTTA	AGAATTTATCCTTAAAAATGTATGAGTCTGGACTTTTATTTTTTACTCTTGATAAATACCCTTTTATTAGTGTAATTATTTGACAAAAAAGATTATGAATCAAGAGTAAAGAGTAAAATCCTGACCCATGCACTTTTAAAGAGTATTT	scaffold241:360298:360445:+	-45.9
mno-miRn172-2	0	26	26	1	27	28	0	2	2	AGAGTGTATAAGTCAGGATTT	ATCCTGACCCATGCACTTTTA	ATTTACCCTTAAGAGTGTATAAGTCAGGATTTTTATACCTCATTCTTGGTTAATATCCTTTTACTAATATCGTTATCTGATTAAAGAAGTTATTAATCAAGAGTAAGGAATAAAAATCCTGACCCATGCACTTTTAAAGTGTATTT	scaffold269:212782:212927:-	-55.8
mno-miRn172-3	0	19	19	0	27	27	2	0	2	-	ATCCTGACCCATGCACTTTTA	ATTTACCTTTAAAAGTGTATGAGTTTAGATTTTTACTCCTCAATTTTGTTTAATATCTTTTTATTAGTATAGTTATTTGAGTAAAAAGGTTATTAATCAAGAGTAAGGAGTAGAAATCCTGACCCATGCACTTTTAAAGAGTATTT	scaffold645:383666:383811:-	-57.4
mno-miRn173	1	0	1	9	0	9	0	0	0	TAAGTAGGAACTTATCGGTGA	-	AAAAAATATTTAAGTAGGAACTTATCGGTGAAAAACTATTTGAAGAACATGTAAAATGTAAATAGTTTTTCACCAATAAGTTCCTACTTAAATATTTTTC	scaffold249:32063:32162:+	-50.1
mno-miRn174	0	16	16	0	18	18	0	4	4	-	TCAGCGAAGTGAACGAGGCCA	TGTCATTTTTAGGTCTCGTTCACTTCGTTGATTCGAGTTTAGAATTTAAGTTTTTCTACAGTAAAAAACTCTCATAAATAATCACATCTAACTTTTTTATTACAGTAAAAAGCTCTCACATAAAATCACATCTCAACTCGAATTCTAAACTCGAATCAGCGAAGTGAACGAGGCCAGCCTCAAACA	scaffold2508:35140:35325:-	-67.4
mno-miRn175	38	3	41	34	0	34	2	0	2	TCTTGAAAAGAATAGCGTCAC	-	TTAATCTAGGTCTTGAAAAGAATAGCGTCACCACCCCACCCAACGTGATGACGCTATTCTTTTCAAGACCTAGATTTT	scaffold256:583285:583362:+	-47.8
mno-miRn176-1	0	6	6	0	8	8	0	4	4	-	TCGAATCAGCGAAATGAACGGAA	TTTTTTTAGGGTTCGTTTAGTTCGCTGATTCGAGTTTTTAATTCGAGTTGAGATGTGATTTTATGTGAGAGCTTTTTACTGTAGCAAAAAAGTTAGATGTGATTGTTTATGAGAGTTTTTTACTGTAACAAAACTCGAATTCTAAACTCGAATCAGCGAAATGAACGGAAATTTTTCACT	scaffold25:518157:518336:-	-58.83
mno-miRn176-2	6	0	6	10	0	10	4	0	4	TCGAATCAGCGAAATGAACGGAA	-	AATTCTAAACTCGAATCAGCGAAATGAACGGAATCTAAATGTACTAGACCCTGTTCATTTCACCGATTCGAGTTTAGAATTT	scaffold630:630632:630713:-	-41.2
mno-miRn177	0	20	20	0	30	30	0	0	0	-	TGCTGATAAGTAGAGAACACCGG	TTTTAGGAACACCGGTGTTCCTTCTTATCAGTTGTTAAATCTATATTAAAATTTGGTTAAAAGTCAAATCAGATTGAAAAAGTAATACATATCCAACTGCTGATAAGTAGAGAACACCGGTGTTCTCAAA	scaffold276:41558:41687:+	-48.34
mno-miRn178-1	0	0	0	15	2	17	0	0	0	TTCATTTGTCATTACAATCCCA	GGATGGTGATGACGATGAATG	TTTTCTCTCCTTCATTTGTCATTACAATCCCAACGAAGGCCCATATTGTTATCGTTTGGATGGTGATGACGATGAATGAAAGAAAC	scaffold2867:61514:61599:+	-32.7
mno-miRn178-2	0	0	0	15	2	17	0	0	0	TTCATTTGTCATTACAATCCCA	GGATGGTGATGACGATGAATG	TTTTCTCTCCTTCATTTGTCATTACAATCCCAACGAAGGCCCATATTGTTATCGTTTGGATGGTGATGACGATGAATGAAAGAAAC	scaffold366:21869:21954:-	-32.7
mno-miRn179	0	7	7	14	11	25	0	7	7	GGACAGCGTCGACCGCCTGGT	TCCTTGGTCGGCGGTGTTATC	TCGGGATGATGAGGACAGCGTCGACCGCCTGGTTGAAGGCGAGCCAGATGAGGGGGAGCCTTCCACGTCTAGCGCCTCTGATTCCTTGGTCGGCGGTGTTATCTCTAGCTACA	scaffold28:59728:59840:+	-44.5
mno-miRn180	0	5	5	0	11	11	0	6	6	-	CGGGCTTGTACGGATTTGGGC	TTCCAGGCCGGGCTCGGGCCGCTTGGAGGCCTGGAATTACAGCCCAGTCCGGCCCTACACTAGGGCCGGGCTGGGCTCGGGCTTGTACGGATTTGGGCCGGGCCGGGC	scaffold302:252601:252708:+	-74.51
mno-miRn181	0	3	3	0	18	18	0	0	0	-	TTTGGTAAAGTAATGAGAAGGAT	AATGTCAAAATTATCATTCTCGTTAATTAACCAAAAAACTAATAATAAATTTAGAAAAATTCTGAAATTTTTTTAAACATTTAAAAATTAAAAATTAAAATAATGCTTTAAATTAAAATAATTTTTCAGAATTTTTTCTAAATTTATTAGTTTTTGGTAAAGTAATGAGAAGGATAAATTAACAT	scaffold306:768882:769066:-	-49
mno-miRn182	0	53	53	0	44	44	0	28	28	-	GTGTTATATGTGTAGGACTGG	TTCATTAGGTCAGTCCTACACACCTAACATGTTAAGGTTGAAGTGTACAAGGTTTTAACGTTGGAACGAGGAATTCATTAATCTTGGACGAGTTATTCCATATGGAGTAATTGCGATGATATGCCTCAACTTATACGTGTTATATGTGTAGGACTGGTCCAAAAAGT	scaffold332:38554:38720:+	-60.8
mno-miRn183	0	0	0	6	1	7	1	0	1	TGAAGCTACCACATGATCCGA	AGATCATGCTGGCAGCTTCAAC	CATCAACAGGTGAAGCTACCACATGATCCGATCTTTCCTCGAGACATAGGGAAGTTTAGATCATGCTGGCAGCTTCAACTGTTAGTGG	scaffold345:94899:94986:-	-41.7
mno-miRn184	0	2285	2285	0	301	301	0	220	220	-	GAAGCCTTGAGGGGAGAGTAG	CAGCCGTTTAGTTACTCTCCCCCTTAAGGCTTCCAAAATAATTTTGTGTTATTAAGTAAGCAAAATCTTTGGAAGCCTTGAGGGGAGAGTAGCTAGATTGTT	scaffold355:422763:422864:-	-55.4
mno-miRn185	0	0	0	0	8	8	0	0	0	-	AAACAGATGGTACCAAACTCA	ATATTGAAATATGAGTTTGGTACTTTTTGTTTTTAATTTTGTACTGGTACCTTGCCTTTTAGAAAATATTCTTTTGATACCTTATGGCAGTTTTTTAGGACACGAAAAGATAAAATTATCTGTATTATTAAATATAAAAAAAGCTTTTTAAAAAATCTTAGACCTAGGTACCAAAATGACAAAAACTTTCTAAATGGTCGAGATACTAACATGAAATTATTAAAAACAGATGGTACCAAACTCATATTTCGATG	scaffold367:111652:111905:+	-76.8
mno-miRn186	2	0	2	6	0	6	0	0	0	AAAAGTGCATGAGTCAGGATTTT	-	AATATTCATTAAAAGTGCATGAGTCAGGATTTTTATCTTTTACTCTTGATTCATAATAATTACACTAATAAAAAGATATTTATCAAGAATAAGGGATAAATGTCCAGACTCACGCACTTTCAATGGTAAAT	scaffold378:57184:57314:+	-45
mno-miRn187	0	6	6	0	5	5	0	0	0	-	TCTGATTTGATTGAGCCGTGC	TCTGATATTGGCCTGGTTCACTCAGATCATCACAAAAGAAACGATCAGTTATACATACATATATATATATATATGTATGTATATGTGTTTGTGTACGCTGATCTCTCAAGTTTTCTGATTTGATTGAGCCGTGCCAATATCTCA	scaffold384:437766:437909:-	-62.7
mno-miRn188	0	117	117	11	1155	1166	1	21	22	TGGCATGGTATTAGAACTAGTTA	ATTATGCTCTGATACTATGTTAAA	GGTGATTATTTGGCATGGTATTAGAACTAGTTATATAAGGTTCTAGGTTCGAATCTTTATAGTCATCAATTATGCTCTGATACTATGTTAAATAAAAATTTAACTCAAAATTTATTTTTCACCC	scaffold384:1432098:1432221:-	-33.7
mno-miRn189-1	36	111	147	57	102	159	0	1	1	GGGCTTCTCTTTCTTGGCAGG	TGCCAAAGGAGAGTTGCCCTG	AAATCAGTTGTAGGGCTTCTCTTTCTTGGCAGGTCTGTATTTATACAGGTATTTGGCGATTAGTAATCTGCAGACCTGCCAAAGGAGAGTTGCCCTGTGACTGTTTC	scaffold399:192171:192277:-	-55.3
mno-miRn189-2	71	0	71	16	0	16	0	0	0	GGGCTTCTCTTTCTTGGCAGG	-	ATCAGTTGTAGGGCTTCTCTTTCTTGGCAGGTCTGTATTTATACAGGTATTTGGCGATTAGTAATCTGCAGACCTGCCAAAGGAGAGTTGCCCTGTGACTGTT	scaffold399:192173:192275:-	-55.3
mno-miRn190-1	19	0	19	31	0	31	1	0	1	TTAGGTTATGAATGATGGGAT	-	AGCTTTGGGATTAGGTTATGAATGATGGGATTACTATTAAAGATAAACAAAGCTTTTCTTAGAATGATGGGATAAGGTTGTCTATATTTTACCAAATAGTAATCCCATCATTCATAACCTAATCCCATCCATCACAAGTG	scaffold400:48697:48836:+	-62.9
mno-miRn190-2	0	19	19	0	31	31	0	1	1	-	TTAGGTTATGAATGATGGGAT	TTTAATGGTAATCCCATCATTCATAACCTAATCCCAAAGCTTGGTCTAGGATAATAGACAACCTTACCACCTCATAAATTCACTTGTGATGGATGGGATTAGGTTATGAATGATGGGATTACTATTTGG	scaffold400:48788:48916:-	-66.1
mno-miRn191	0	1	1	0	5	5	0	0	0	-	AGGGACCATCTGTGCGACGT	TGACTTTTCAAACGTCACACAGTTGATCTCTGAGGTTTTATTATGTTTTAGTTTTGGTCCTTCTGTCAATTTGGTGCTAAATATTTGATGAAATTCGTAGAAATTATGGACTGAAATTAGAAAAAGTTAGGAGACTAAAACAATACAAAAAACCAAAAGTTAATTTCTACAAATAGACCTAAAATTCTAGTTGTTTCTAGTTTTGGACTCTAATTTTCACATATTCTATCAAATTTTAACGCCTAGTTGATGGAACGACCGAAACTGAAACAAAATAAAACATCAGGGACCATCTGTGCGACGTTTAAAAAGTC	scaffold432:89093:89406:-	-121.8
mno-miRn192	0	0	0	0	19	19	0	0	0	-	TACACTTGTATTTATCTTTTG	CGAGCAACCTTTAAGAAATAAATACTAGTGTATTTGTAACTCAAGAAAAAATAGAAAATACACTTGTATTTATCTTTTGGAGGTTGCTC	scaffold46:844435:844523:-	-37.35
mno-miRn193	135	0	135	97	0	97	4	0	4	TTTGAAAAGTTTGAGGTAGGT	-	TTCTTCAAGATTTGAAAAGTTTGAGGTAGGTTTTTTCCCAACTCAAAAACCTCTCACATGTTCCAACTCAAAAACCTCAAGAGAGAACATAGTTTCCAACAACTTTGACTCAACCTTGAGGAATGAAGTTAAAGATTTAGACTCAGCCAACATACTAAAATCTCAAGATGAAGACACCATCACCAAATCATGAATCAAAGGAAAAACATTAAGGAAACATAATATTTTCGGATCAGACAACTAAAGAGGAAAAAACCTACCTCAAACTTTTCAAATCTTGAAGAAA	scaffold470:48725:49010:-	-90.8
mno-miRn194-1	0	285	285	0	457	457	0	49	49	-	CGAATCAACAAAATGAACGGG	ATACTAAGGGCCCGTTCACTTCGCTGATTCGAGTTTGTAATTCGAGTTGAGATGTGATTTTGTGTGAGAGCTTTTTACTGTAGCAAAACTCGAATTCTAAACTCGAATCAACAAAATGAACGGGCCCTAAAGCA	scaffold490:79225:79358:+	-58.2
mno-miRn194-2	0	285	285	0	447	447	0	49	49	-	CGAATCAACAAAATGAACGGG	CATATATGGGTCCGTTTAGTTCGCTGATTCGGGTTTGTAATTCGAGTTGAGATGTGATTTTATGTGAGAGCTTTTTACTGTAGTAAAAAAGTTAAATGTAATTGTTTATGAGAACTTTTTACTGTAACAAAATTTAAATTTTAAACTCGAATCAACAAAATGAACGGGCCTATATATA	scaffold625:246724:246901:+	-55.9
mno-miRn195	0	12	12	0	17	17	0	1	1	-	TTGAGATTTGAGTTGGTGTCC	AGTAATTATAGGAACACCAACTTAAATCTTAATTTTTTTATACTAACTGATGTGACATGTGAATTTTTATTTTTTTATTATCAGATGTAATCTCTTATTAATAATTGATGTGATAATATTTTAAACACGCAGCAATGTTAAAATGACAATTCACACGCCACATCAGTTGATACATAAAATTTGAGATTTGAGTTGGTGTCCTTAGCATAGT	scaffold49:272800:273010:-	-66.1
mno-miRn196	0	1	1	0	36	36	0	0	0	-	TTCGCGGCGGAGAGTGGTTGT	TTGCCCTAAAAAAATCACTCTTCTCCGCTAAATACTGCCATCTTTGGTGTTTCGGTATTTCGCGGCGGAGAGTGGTTGTTGTAGGGCAG	scaffold518:1499216:1499304:-	-46.9
mno-miRn197-1	1	0	1	19	0	19	8	0	8	AGAGAGGTGGGTACTGTACTA	-	AGAGAGAGAGAGAGAGGTGGGTACTGTACTATACTATCATTGGCGTGTGACAACGTTTGTGTTAGTTGCCCGTTAAGTAAAAGTCTTTGTGCCTCTCTCTCTCTCTCTCTCTCTAAAGCCTTTGTGCCTGATCTCTCTCTCTCTTTCTCTCTCGGGCAACTAACACAAACGTTGTCACACGACACAAACGTTGTCACACGCCACAATGATAGTACAGTACCCACCTCTCTCTCTCTCTCTC	scaffold538:812403:812643:+	-125.16
mno-miRn197-2	1	0	1	19	0	19	8	0	8	AGAGAGGTGGGTACTGTACTA	-	AGAGAGAGAGAGAGAGGTGGGTACTGTACTATCATTGTGGCGTGTGACAACGTTTGTGTCGTGTGACAACGTTTGTGTTAGTTGCCCGAGAGAGAAAGAGAGAGAGAGATCAGGCACAAAGGCTTTAGAGAGAGAGAGAGAGAGAGAGGCACAAAGACTTTTACTTAACGGGCAACTAACACAAACGTTGTCACACGCCAATGATAGTATAGTACAGTACCCACCTCTCTCTCTCTCTCTC	scaffold538:812402:812642:-	-132.11
mno-miRn198	0	0	0	0	6	6	0	0	0	-	TGATGTGCATATGAGAACCAA	TTTGCGTTAAATTGATCCTCATATGCACATCACGCGTGACTTTTTTTTTTTTTTAAAAAAAAAAAAAAAGAATTCAGGGTTAACCCTTTTGGGGAAAAAATTGGGTTCTCCCAGTGTCAAAAAAATTTTCACTTATGATGTGCATATGAGAACCAATTCTATGTAA	scaffold568:144891:145056:-	-56.9
mno-miRn199	0	4	4	117	8	125	0	0	0	GGCTTCTCTTTCTTGGCAGG	TGCCAAAGGAGAGTTGCCCT	AATCAGTTGTAGGGCTTCTCTTTCTTGGCAGGTATGTATATATATACATATATATATATATGTATATATTTGGTGATTGGAAGAAAAGACTAATCTCCAAACCTGCCAAAGGAGAGTTGCCCTCTGACTGTTT	scaffold575:58936:59068:+	-60.2
mno-miRn200	0	15	15	0	18	18	0	6	6	-	AAGTGACAGAAAGAGTGATGCTA	ATGAAAAATACTAACATCACTCTTTTTGTCACTCACTAAATTTACTGTTTGACACATGGACTCCACTATCCTATTTTCTATTTAAATAATAATATATCATATTTAAATAGTAATATATTATGTTAGTAGAGTCCACGTGTTAAACAGAGAATGCAGAAAGTGACAGAAAGAGTGATGCTAGCATTTCTCA	scaffold621:288793:288982:-	-77.1
mno-miRn201	10	0	10	5	0	5	0	0	0	CCCTAATGGGGTTGATGGGGG	-	GATAATCAGCCCCTAATGGGGTTGATGGGGGCTGAAAATCAGCCTCCATCAGCCTCATTGGGGGCTGAGGCTGATTATCAGCCCCCATCAGCCCCAATGGGGGCTGATTTTCA	scaffold6228:25289:25401:+	-94.1
mno-miRn202-1	0	0	0	1	22	23	0	0	0	TTATATCGTTCTTTGCTCACA	TGAGGAGAGAACGTTATAATT	TTAAAAAAATAATTATATCGTTCTTTGCTCACATTTTTGTACAGAGCCTTTGAATCCCTCTGTCTATTTATGAACTTGTATTGTGCTCATAAAAATGTGAGGAGAGAACGTTATAATTATTTGATTAA	scaffold625:565489:565616:+	-40.7
mno-miRn202-2	0	0	0	1	22	23	0	0	0	TTATATCGTTCTTTGCTCACA	TGAGGAGAGAACGTTATAATT	TTAAAAAAATAATTATATCGTTCTTTGCTCACATTTTTGTACAGAGCCTTTGAATCCCTCTGTCTATTTATGAACTTGTATTGTGCTCATAAAAATGTGAGGAGAGAACGTTATAATTATTTGATTAA	scaffold625:602347:602474:+	-40.7
mno-miRn202-3	0	0	0	1	22	23	0	0	0	TTATATCGTTCTTTGCTCACA	TGAGGAGAGAACGTTATAATT	TTAAAAAAATAATTATATCGTTCTTTGCTCACATTTTTGTACAGAGCCTTTGAATCCCTCTGTCTATTTATGAACTTGTATTGTGCTCATAAAAATGTGAGGAGAGAACGTTATAATTATTTGATTAA	scaffold625:608567:608694:+	-40.7
mno-miRn202-4	0	0	0	1	22	23	0	0	0	TTATATCGTTCTTTGCTCACA	TGAGGAGAGAACGTTATAATT	TTAAAAAAATAATTATATCGTTCTTTGCTCACATTTTTGTACAGAGCCTTTGAATCCCTCTGTCTATTTATGAACTTGTATTGTGCTCATAAAAATGTGAGGAGAGAACGTTATAATTATTTGATTAA	scaffold625:609997:610124:+	-40.7
mno-miRn202-5	0	0	0	1	22	23	0	0	0	TTATATCGTTCTTTGCTCACA	TGAGGAGAGAACGTTATAATT	TTAAAAAAATAATTATATCGTTCTTTGCTCACATTTTTGTACAGAGCCTTTGAATCCCTCTGTCTATTTATGAACTTGTATTGTGCTCATAAAAATGTGAGGAGAGAACGTTATAATTATTTGATTAA	scaffold625:618592:618719:-	-40.7
mno-miRn203	9	0	9	11	1	12	7	0	7	AGAGGACGTTTGATTTATGTATT	TATAGAAAATAAACGTCATCTAA	ATAAAAATTAAGAGGACGTTTGATTTATGTATTTAGAATCATGATTCAGAACTATTTTTATTTTACGTATATTTTTTTGTGAGAGAAAAATCATAATTTATAATCAGAAACGAATATAGAAAATAAACGTCATCTAAATAATTCA	scaffold62:211312:211456:-	-24.4
mno-miRn204	0	9	9	0	20	20	0	1	1	-	TTGTTGGTTTTAGAGTAGGTTT	TTCTTTATTTTCTTTTGCTCGAGGACTAGCAAAATCTCAAGTTTGGGGGTATTTGATACATTAGATTTATGCTTATCTTTTGATACGTCTAATTGAGTGTTTTGTTGGTTTTAGAGTAGGTTTAGTTAATTTA	scaffold634:47231:47363:-	-36.1
mno-miRn205	4	0	4	22	0	22	13	0	13	TCGAATCAAAGAAGTGAACGG	-	AATTACAAATTCGAATCAAAGAAGTGAACGGGCTTTCTTAAGTCCGTTTAACTCACTGATTCGAGTTTTTAATTC	scaffold669:248977:249051:-	-32
mno-miRn206-1	25	0	25	25	0	25	2	0	2	AAGAAAGACACTTACTCATTC	-	ATTTTTTATGAAGAAAGACACTTACTCATTCTTTGTAAAAAGAGGTCATTTTATAAATAAAAATTTTTGAAAAGTTATTTTATTAATAAAACTTTTCAAAAGAGTTATTTTTACAAATTAGTAAAATAACTTTTTAAAAATTTTTATTTGTAAAATGATCTCTTTTTATAAAAGAATGAGTAAGTGTCTTTCTTCATAAAAAATA	scaffold685:152940:153144:+	-106.4
mno-miRn206-2	25	0	25	25	0	25	2	0	2	AAGAAAGACACTTACTCATTC	-	ATTTTTTATGAAGAAAGACACTTACTCATTCTTTTATAAAAAGAGATCATTTTACAAATAAAAATTTTTAAAAAGTTATTTTACTAATTTGTAAAAATAACTCTTTTGAAAAGTTTTATTAATAAAATAACTTTTCAAAAATTTTTATTTATAAAATGACCTCTTTTTACAAAGAATGAGTAAGTGTCTTTCTTCATAAAAAATA	scaffold685:152939:153143:-	-87.8
mno-miRn207	0	3	3	0	7	7	0	24	24	-	TCGAATAAGTGAACTAAACGG	GTTATCATAGGCCCCGTTTATTTCGCTGATTTGAGTTTAAAATTCGAGTTTTATTACAGTAAAAAGCTCTCATAAATAATTACATCTAACTTTTTACTGATTTGAGTTTAAAATTCGAGTTTTATTACAGTAAAAAGCTCTCACAAATAATTACATCTAACTTTTTATTATAGTAAAAAACTCACATAAAATTATATCTTAACTTAAATTAAAAACTCGAATAAGTGAACTAAACGGTCTATAATGA	scaffold69:688341:688587:-	-56.8
mno-miRn208	0	6	6	0	19	19	0	1	1	-	GAGTAAGAAGTATGACTGTAT	GTTCTTACTCTGTTATGGGCCAAAAAGTTCTTACTCTGTGTTATGGGCCATAACACAGAGTAAGAAGTATGACTGTATGGGTATTTGT	scaffold752:105984:106071:-	-32.4
mno-miRn209	0	0	0	8	0	8	0	0	0	ATATTACTTAATCGACTTTAC	-	GTGAATAGGAATATTACTTAATCGACTTTACACACTATTTCTCAGGTAATTTCGCTCCCTCTCCCGAGTGCCAAGTGAAATAGTGTGTAAAGTCGATTAAGTAATATCCTATTCACT	scaffold789:488365:488481:-	-64.3
mno-miRn210	0	12	12	0	8	8	0	3	3	-	TACAATATTGCGGAGTGGGCT	GATAAAGCCTAGCCTACTTAGCAACATTGTGAGCCAAGGGAGTAGACATATTGATCTTAGTAATTTCTCTTGACTTACAATATTGCGGAGTGGGCTAGGAAGGAAA	scaffold793:35035:35140:+	-46.5
mno-miRn211	44	0	44	61	0	61	248	0	248	AGGTGTTGGCGCGGCTCAATC	-	TAAATGATAAAGGTGTTGGCGCGGCTCAATCTAAATACATGGTTAAACACGAGTATTAGCCATGTGATTTGATTGAGCCGCGTCAATATCTCCTTTAATTATGTA	scaffold801:331835:331939:+	-51.7
mno-miRn212	0	28	28	0	13	13	0	3	3	-	TCCGCGAAGTGAACGAGGCCG	TGCTTGTTTAGGCCTCGTTCATTTCACCGATTCGAGTTTTCAATTTTAAGTTTCTATTGTAAAAAGCTCTCAAAAAATGTCACATCTAACTTTTTCTGTTACAGTAAAAAGCTCTAAAAAAATGTCACATCTCAGCTCAAATTGAAAACTCGAATCCGCGAAGTGAACGAGGCCGTAAAGGAGTC	scaffold804:96094:96278:-	-64.54
mno-miRn213	0	0	0	0	10	10	0	0	0	-	TGAGAGGAGAGAAAGAGAGCTT	ATTGCCCTAAAAAGCTCTCTTTATCCCTCTCACGTTCTATATGCTTTCCTATTCTAGAATTCTTTTGTTCTAGTACTTGAGAGGAGAGAAAGAGAGCTTCATAGGGCAA	scaffold8160:1033:1141:+	-49.01
mno-miRn214	17	0	17	20	0	20	0	0	0	ATATTGGTCCGGTTCAATAAG	-	GTTTAACGGGATATTGGTCCGGTTCAATAAGAAAGCAGCGTTCGAAATCTATTGGGGGCTCTGCTTTTTGATTGAGCCGTGCCAATATCACGTGCCACT	scaffold822:62514:62612:-	-45.8
mno-miRn215	5	0	5	8	0	8	2	0	2	ATATGAGGAAAGAATGACGAT	-	CATTTCTCCCATATGAGGAAAGAATGACGATTTATCCAAAATGGGTGAATGGTCATTCCTTTCTTATAAATCCAACCAA	scaffold825:223791:223869:-	-28.8
mno-miRn216	3	0	3	10	0	10	0	0	0	TTTAGAATTTAAGTTGAGATGTG	-	CTGATTCGAGTTTAGAATTTAAGTTGAGATGTGATTTTATGTGCACATAAAATCACATCTCAACTTGAATTCTAAACTCGAATCAGC	scaffold859:90363:90449:-	-62.9
mno-miRn217	7	0	7	11	0	11	3	0	3	TGGCGTACCGATAGATCATA	-	CTGGTACGTCTGGCGTACCGATAGATCATATTTTTATAACCGTTAAATCTGTATAAAATCACGTAAAAATAAAAAAAAATGTAAATTTAACAATTAAAAAAACTTGACCTATCGATACGTCAGGCATACCGA	scaffold897:194243:194374:-	-38.66
mno-miRn218	0	29	29	0	33	33	0	1	1	-	ATATTGACGTAGATGGTGATT	TTTTCTTTATAGTGGCCATCTACGTCAATAATTGCCTTAGATTATGTTGCCTTTTTGATTGTTTCTAAGACAGTTATATTGACGTAGATGGTGATTATAAAGAGTG	scaffold912:177524:177629:+	-46.9
mno-miRn219	0	6	6	0	16	16	0	1	1	-	TTTGGTTGTGGTGATTGGTAA	GAAGGGATTTTATTGAGCATTATCAACCGTATGATCTATACCATCCTATCAGTGGTTGGATTAAGGCATTTGGTTGTGGTGATTGGTAAATTACCCTTA	scaffold98:162462:162560:-	-31.7
mno-miRn220	1	15	16	0	0	0	0	4	4	GACCAGAGGAATGCGTATACCG	GTAGGAGTGTTCGTTGGTTAA	GCAATATCCAATGACCAGAGGAATGCGTATACCGAGATCCCGACAAAGGAAAAGTACCTCCAAAAAAAAAGATTTTTTGATTGAAATATTTTTAAAGATGTTAAAAACTTCCACTTATTGTAGGAGTGTTCGTTGGTTAAAAACCGTCAG	C11308547:520:669:-	-23.1
mno-miRn221-1	389	0	389	657	0	657	2750	0	2750	TTCCACAGCTTTCTTGAACTG	-	CTTTGTAATCTTCCACAGCTTTCTTGAACTGTATAGGAGGGGTACATGGGGGAATTCAATAGAAATATATATATGTATATATATATATATATTATCCCTATACATATATATATATATACACACACGTATATGTATAAAATCTGGAGAGACAGTTCAAGAAATCTGTGAAAACTTACATGGG	scaffold1028:1735:1915:-	-57.4
mno-miRn221-2	399	39	438	657	47	704	2750	128	2878	TTCCACAGCTTTCTTGAACTG	GTTCAATAAAGCTGTGGGAAG	CTTTGTATTCTTCCACAGCTTTCTTGAACTGCATCATCTGAGAGAAAACCAAAAAAAAAAAAAAAAAAAAGGAAAAAAAGAGATCGGGAGATCTTAATTTGCATGTCCAATTAAGACTCTCTATAACTCATGTTTTAAATTATGTAATATCACTCTTAATTGCTTGCGGTTCAATAAAGCTGTGGGAAGATACCAAT	scaffold50:25311:25507:-	-62.44
mno-miRn222-1	0	6	6	0	0	0	0	2	2	-	TCATAGCATTATGACCGTCGGTC	ACAGTACTATGACCGACGAGCATAATGCTATGACCACAGGCTCATCAGTCAGGCAGTCACAATATGAGCCTGCCTGCCTGATGGGCGGTCATAGCATTATGACCGTCGGTCATAGTACTAT	scaffold111:257417:257537:-	-82.5
mno-miRn222-2	0	6	6	0	0	0	0	2	2	-	TCATAGCATTATGACCGTCGGTC	TGCGGTCATAATACTATGACCGATGGTCATAATCCTATGACCGGCCATCAGGCAGGCAAGCTCATATTGTGATTGCCTGACTAATGAGCTAGTGGTCATAGCATTATGACCGTCGGTCATAGTACTGT	scaffold114:205203:205330:+	-68.9
mno-miRn222-3	0	6	6	0	0	0	0	2	2	-	TCATAGCATTATGACCGTCGGTC	CATAGTACTATGATCAATGGTCATAATTCTATGACCAATGGTCATAATTCTATGACCGGTCATCAGGCAGGAAGGCTCATAGTGTGACTGCTTAACTGATGAGCCTGCGGTCATAGCATTATGACCGTCGGTCATAGTACTGT	scaffold2488:1455:1597:-	-75.1
mno-miRn222-4	0	6	6	0	0	0	0	2	2	-	TCATAGCATTATGACCGTCGGTC	CATAGTACTCTGACCCATGGTCATAATTTTATGACTGACCATCAGGCAGGTAGGCTCATAGTGTGACTGCCAGACTGATGAGCCTGCGGTCATAGCATTATGACCGTCGGTCATAGTACTGT	scaffold358:330245:330366:-	-63.5
mno-miRn222-5	0	6	6	0	0	0	0	2	2	-	TCATAGCATTATGACCGTCGGTC	CATAGTACTATGACCAATGGTCATAATTCTATGACCGGCCATTAGGCAGGAAGGCTCATAGTGTGACTGCTTGACTGATGAGCCTGCGGTCATAGCATTATGACCGTCGGTCATAGTACTGT	scaffold5512:257:378:-	-69.1
mno-miRn223	5	0	5	2	0	2	1	0	1	AGGAGAGAGAGAGAGAGCAT	-	GAAAAAAAAAAGGAGAGAGAGAGAGAGCATCATCATTAATGTACATACATTTATCTATTCATTTCTCTAAAAGCCAGAGGAAACCTGTGATTCTTTTTTCTTTTTCTTTTTTTTTTTTT	scaffold1285:530645:530763:-	-32.8
mno-miRn224	3	7	10	0	0	0	0	0	0	GGAGAGCAGATTCTGTTGCCTCGTCGA	GAGGAAGAAGAGCTGTTTTGTGA	CTTGAGGGAGAGCAGATTCTGTTGCCTCGTCGACTTGAGTTCTGGAAATAACCGTCTTAGTTGAGGAAGAAGAGCTGTTTTGTGATGCCCTTTCA	scaffold1449:134239:134333:-	-26.1
mno-miRn225-1	7	0	7	1	0	1	1	0	1	AACTTGTCAAGTTGTGGTTCATA	-	AATAGGCCATAACTTGTCAAGTTGTGGTTCATAACCAGATAAGTTATGAACAAACTTGTCAAGTTATGGTTCATA	scaffold1529:18650:18724:-	-36
mno-miRn225-2	7	0	7	1	0	1	0	1	1	AACTTGTCAAGTTGTGGTTCATA	-	AATAGGCCATAACTTGTCAAGTTGTGGTTCATAACCAGATAAGTTATGAACAAATTTGTCAAGTTATGGTTCATA	scaffold348:552650:552724:+	-33.7
mno-miRn226	0	55	55	0	10	10	0	14	14	-	AACAGTGAATGAAGATAGTGACA	AGCATCACTTTGTTTATCACTTTTTCATTCACTATTTGACACACGGATTCCACTATTGTCCGCGTGTCAAACAGTGAATGAAGATAGTGACAAAAAAGAGCG	scaffold158:75065:75166:+	-42.5
mno-miRn227	15	0	15	3	0	3	0	0	0	TGAAAAGGAAGGAGAGAATGG	-	GGACGAAAGGTGAAAAGGAAGGAGAGAATGGAAGCATGAAAACGGCGAGGTTAAAGTAAAGATTAACTTCTCCACAACTTTCTTATGTTATGGGGTCTTCGTTTCTTATGTTATGGGGTCTCGAAGACTGAAAATCTCGCCGTTTTCATGCTCCCATTCTCTCCTTCCTTTTCACCTTTTGTCCT	scaffold158:92599:92783:-	-110.6
mno-miRn228	6	0	6	0	0	0	2	0	2	TTAGAATTCGAGTTGAGATATGA	-	CTGATTCGAGTTAGAATTCGAGTTGAGATATGATTTTATGTGAGAGCTTTTTACTGTAGCAAAAAAGTTAGATGTGACTGTTTGTGAGAGTTTTTTACTGTAGCAAAACTCGAATTCTAAACTCGAATCAGC	scaffold1708:43750:43881:-	-44.61
mno-miRn229-1	15	0	15	0	0	0	0	0	0	TTAAATATTTGACGGAATCT	-	TAGCTTAGCATTAAATATTTGACGGAATCTGTAGAAATTAAAGGACCAAAATAATACAAAAAAATAAAAGTTAATTTCCACATATAGTCCTAAAATTTTAGCTGTTACCAGTTTTGATCCCTAATTTATACAGATTCTATTAAATTTTAATGCCTAGTTAA	scaffold179:308485:308645:+	-40.3
mno-miRn229-2	12	0	12	0	0	0	0	0	0	TTAAATATTTGACGGAATCT	-	TTATTTGGTGTTAAATATTTGACGGAATCTATAAAAATTATAGACTAAAATTGAAAATATATAAAGTTTAGACTAAAACAATACAAAAAAATAAGTTAATTTTCACATATAGACCTCAAAGTTTAGCTGTTTTTAATTTTAGACTCTAATTTACACAGATTCTATTAAATTTTAATGCCTAACGA	scaffold315:140048:140232:-	-38.9
mno-miRn229-3	16	0	16	0	0	0	0	0	0	TTAAATATTTGACGGAATCT	-	TAATTATGTGTTAAATATTTGACGGAATCTGTGAAAATTATAAACCAAAATTAAAAACATCTAAAATTTAAGGGTTAAAGTAATAAAAAAATAAATATTACTTTTTATAAATAATCACTAAATTTTAACTGTTTTTAATTTTGATTCTTAATTTATACAAATTTTATTAAATATTTAATATCTAATTAA	scaffold503:166602:166790:+	-52.7
mno-miRn229-4	16	0	16	0	0	0	0	0	0	TTAAATATTTGACGGAATCT	-	TAACTTTGTGTTAAATATTTGACGGAATCTGTAAAAATTATGAACTAAAATTAGAAACATATAAAGTTTAGAAATTAAAACAATATAAAAACCAAAAGTTAATTTCTATAGATAGAGCTAAAATTTTAAATGTTTCTAATTTTAAACTCTAACTTACACAGATTTCATTAAATTTTATTGCCTAGTTAA	scaffold799:20208:20396:+	-41.85
mno-miRn230-1	0	8	8	0	2	2	0	9	9	-	AATTAAGACACTAAAATTGGACA	CCAGATTTTCTATTTAATTTTTGATGTTTTAATTAGTATCTAATCAATTAAATCATACTGCATCATTCCATGATAAGCACAAAAGAATTAGTTAAAAAGCATATCAAATTTTTATACGACGCGATATAATTTAATTGGTTAGACACCAATTAAGACACTAAAATTGGACATAAAATCTAA	scaffold1819:62646:62825:-	-42.75
mno-miRn230-2	0	7	7	0	2	2	0	9	9	-	AATTAAGACACTAAAATTGGACA	GAGATCCAAATTTGCTGTCCAATTTTTAGTGTCTTAATTGGTGCCTAACAAGTAATTCATACCACATCATCCCAGGATAAGTACAATTGAGTAAGCTATAAAGCAATCTAAATTTTTTACATGACGTGACATGATTTGATTGGGTAGACTCCAATTAAGACACTAAAATTGGACAACAGATATCT	scaffold212:488859:489043:+	-57.4
mno-miRn231	10	0	10	0	0	0	3	0	3	GGGGATTAATTGCGACGACAT	-	TTTATTTAATGGGGATTAATTGCGACGACATATCGTCGTAAATAATTAAATATTTGCAACGAAATATGTCGTCGCAAATAATATCGTCGCAAATGAC	scaffold1924:18245:18341:-	-34.9
mno-miRn232-1	0	6	6	0	1	1	0	5	5	-	AAAATTTAGACTCATACACTTTA	CGGAGCAAGAATAAAATTGTTGAGTTTAAATTTTTACTCTTTATTTTTAATTAATATCTATTTAATTAATATAATTACTTTACAAAAAATAATAATATTAATTAAGAATAAAGAATAAAAATTTAGACTCATACACTTTAAAGTGCATTT	scaffold21:242966:243115:-	-39.43
mno-miRn232-2	0	6	6	0	1	1	0	5	5	-	AAAATTTAGACTCATACACTTTA	AACTTGTATTTAGAGTGTATGAGTTTAAATTTTAAATCTTTTATTTTTTATTAATATTTTTTTGACTAAAAAAAATATTAATCAAGAGTAAAAATTAAAAATTTAGACTCATACACTTTAAAATGATATT	scaffold224:211838:211967:+	-47.6
mno-miRn232-3	0	6	6	0	1	1	0	5	5	-	AAAATTTAGACTCATACACTTTA	ACTTACTGTTAGAGTGCATAGGTCTACATTTTTTTCTTTTACTTTTGATTAAACACTTTTGACTAATATAGTAATTTTTTTAATAACTAATATAGTTATTTAATTAAAAAAGATAATAATTAAGAATAATGAGTAAAAATTTAGACTCATACACTTTAATGAGTATTT	scaffold89:134273:134440:+	-35.1
mno-miRn233	30	0	30	4	0	4	0	0	0	GGAATGTTGGCTGGCTCGAGG	-	GGCGTTGAGGGGAATGTTGGCTGGCTCGAGGCTTTCTCCGAGAGAAGTTCTCTCAACTTAATATATAAGCCAAGAACAAAAGCAAATCCCTAACAAAGCTTCGGACCAGGCTTCATTCCCCTCAAACTAATTGCA	scaffold221:73478:73612:+	-53
mno-miRn234	8	0	8	4	0	4	1	0	1	AAGAGGAATGGGTAAAAATCTAA	-	GATATTCATTAAGAGGAATGGGTAAAAATCTAAATCCTTGCACTTTTAAGGGTAAATTTAGAAAATTAAATTTCTCAAAAATTATTGAACTTACCTTTTGGAGTGCATGGGTCTTGATTTTTACTCCTTATTCTTAATTAATACTCT	scaffold223:449494:449640:+	-46.5
mno-miRn235	10	5	15	1	0	1	4	0	4	AAAAGTGCATGGGTCAGGATTTT	AGTCCAGACTCATACATTTTTAA	AATACTCTTTAAAAGTGCATGGGTCAGGATTTTACTCTTTACTCTTGATTCATAATCTTTTTTGTCAAATAATTACACTAATAAAAGGGTATTTATCAAGAGTAAAAAATAAAAGTCCAGACTCATACATTTTTAAGGATAAAT	scaffold241:360301:360444:-	-46
mno-miRn236	0	17	17	0	0	0	0	2	2	-	TCGAATATGTGAAATGAACGGGG	ATATTAAAGGCTCGTTTAGTTCACTGATTCGAGTTGATATGTGATTTTATGTGAGCTTTTTACTGTAGTAAAAAAATTAGATGTGATTGTTTCTCATAACTTTTTACTGTAATAAAACTCGAATTTTAAACTCGAATATGTGAAATGAACGGGGCCTAACTAAT	scaffold256:701445:701608:-	-43.2
mno-miRn237	0	7	7	0	1	1	0	4	4	-	CTCGAGACACTCGCGAGTGCATT	GAGGAATACTAAATGCACTCATGAGTGTGACGATTGCACGGTCTAGATTGTTGGTTTTGTAGGGCCCAATTGGGGACCCACAATGAGATTGCATAAAATAACAACCCAAATCGTGCACTCGAGACACTCGCGAGTGCATTTAGCATTTCT	scaffold25:195936:196085:+	-64.5
mno-miRn238	10	2	12	0	0	0	1	0	1	GAAGTTGCGATCGGATCTAT	GGATTTGAATCAGATTTCGG	TTCCATATTCGAAGTTGCGATCGGATCTATTCATTAAAAGGAATCGATTCAATACATTTCTTATGTACCCATAGGTGCTATATTGGATTTGAATCAGATTTCGGATCAATCT	scaffold262:95861:95972:-	-26.6
mno-miRn239	5	0	5	0	0	0	4	0	4	CCAATGGATGGGGGAGTTTTG	-	CCACTTATGCCCAATGGATGGGGGAGTTTTGTCTCCCTTGAGAGCGCCTCGCTAGATGGAGGGGTCGGCCCTTCGGGACTTTGTCCCTCTCTTGGCCCCACCAACCACCGAGGCGCTCTCAAGGGAGACAAAACTCCCCCATCCATTGGGCATAAGTGGA	scaffold283:816096:816255:-	-134.2
mno-miRn240	0	5	5	0	0	0	0	2	2	-	CGGGGCTGTCTCGGGGATGTCTC	GGGACAGTCACGGGGCTGACCCGAGGCTGTCCCGGAGCTATTCTGGAGCTGTACCGGGGCTGTACCGGGGCTGCCCTGGGGCTGTCCCGGGGCTGTACCGGGGCTATACCGGGGCTGCTCCGGGGCTGTCTCGGGGATGTCTCGGGGCTGTCC	scaffold353:229680:229832:+	-107.3
mno-miRn241	0	20	20	0	1	1	0	1	1	-	TCATAGTATTATGACCGTCGG	AATACTATGATCGATGGTCATAATCCTATGACCGACCATCAGGCAGATAGGCTCATAGTGTGATTGCCTCATTGATGAGCCTGCGGTCATAGTATTATGACCGTCGGTCATAGTACT	scaffold42:213882:213998:+	-65.6
mno-miRn242	1	5	6	0	0	0	0	0	0	GGGTTCAAATTAGGGTTCGAACC	TTTGAACCCATGAAGAACCCAT	CGTTTGGTATATGGGTTCAAATTAGGGTTCGAACCAGTGGTTTTGATTATGACTAGAAAGTTAATTTTTTGTGAGAGAAACACACTGTAGCAAAATCAAAACCATGGGTTTGAACCCATGAAGAACCCATATACCAAACA	scaffold42:491413:491552:-	-69.6
mno-miRn243	4	7	11	0	1	1	0	0	0	AACGTCACACAGTTGATCTCTGA	AGGGACCATCTGTGCGACGTTTA	CCCTGACTTTTCAAACGTCACACAGTTGATCTCTGAGGTTTTATTATGTTTTAGTTTTGGTCCTTCTGTCAATTTGGTGCTAAATATTTGATGAAATTCGTAGAAATTATGGACTGAAATTAGAAAAAGTTAGGAGACTAAAACAATACAAAAAACCAAAAGTTAATTTCTACAAATAGACCTAAAATTCTAGTTGTTTCTAGTTTTGGACTCTAATTTTCACATATTCTATCAAATTTTAACGCCTAGTTGATGGAACGACCGAAACTGAAACAAAATAAAACATCAGGGACCATCTGTGCGACGTTTAAAAAGTCAGG	scaffold432:89090:89409:-	-129.6
mno-miRn244	19	0	19	2	0	2	7	0	7	CTGACGTACTGGTAGGTTAGGTT	-	TTTGATACGCCTGACGTACTGGTAGGTTAGGTTTTTTTAATCATTAGATCTACGTATTTTTTTAACTTTTACGTGATTTTATGCAAATTTGACGAATAAAAAATTTAGCCTACTAATATGTTGACGTACCGGAG	scaffold446:39567:39700:+	-36.19
mno-miRn245	6	0	6	2	0	2	282	0	282	GCGGTATCATCAAGATTCACA	-	ATTTGCAGGCGCGGTATCATCAAGATTCACATAAACTCTGTTAAGGGATTCATATTGAGAGTGGAATATTTTTTGTTACAAAATCTATTTATATATATATATATTAATTATTTCTCGAGAGGTTTCCCTTTCAGATGGGAATCTTGATGATGCTGCATCAGCAAATA	scaffold46:646009:646175:+	-59.6
mno-miRn246	7	0	7	1	0	1	0	0	0	TTAATGGAAGAGATCGTTAGA	-	CATGAAGATATTAATGGAAGAGATCGTTAGATCAGTTAAGCATGTATCAAATCACAATTGTAAGTCATACAGTATCTTTGTCGTATGATTTGGAATTGTGATTTTGTACATGATTTGGAATTGTGATTTTGTACATGTTTAACTGTTAGACGATCTCTTCCATCAATATCTTCACA	scaffold502:46784:46959:+	-84.9
mno-miRn247	378	0	378	105	0	105	0	0	0	TTCCACAGCTTTCTTGAACTT	-	GGTCATGCTTTTCCACAGCTTTCTTGAACTTGTTCCTTCTTTTCCTGTCTATTAACCATGGAATTAAGCTCAAGAAAGCTGTGGGAGAACATGGCG	scaffold50:16588:16683:+	-45.3
mno-miRn248	0	3776	3776	0	10174	10174	0	20663	20663	-	TTCCCAAGGCCGCCCATTCCGA	ACTGGAAATTGTAGGAATGGGCTGTTTGGGAAGAAAGAAAATTAGGGAAAAAGAAAAAAATAGATCATAAGTTTCTTGTCAATCTATATTCTTCCTTCCCAAGGCCGCCCATTCCGATGATTTCTAG	scaffold518:453705:453831:+	-51.8
mno-miRn249	0	7	7	0	0	0	0	0	0	-	AACAGATGGAGCTAAATGAGATT	ACTTTGATTTAGTCTCACGTTAACCCCTTTTGTTAGAATTTTTATTAATATCAAACAGAAAAAGAGGGGTTAAGTGGGTCACATGGTCGTTTTCCATTTGTTTATAGCTGAAATTTTGGCAGAAAGACCATGTGATCCCGCTCCCTTTTTTCCTGTCTCTTTTTAATCGAAGTTCTAACAGATGGAGCTAAATGAGATTAATTCAAATA	scaffold548:32145:32353:+	-82.6
mno-miRn250	6	0	6	1	0	1	1	0	1	TTTAACCGTTGGATTCGTTTT	-	AGGATTTTTGTTTAACCGTTGGATTCGTTTTTCAATGGTTTGATGTATGAGTAAGAGCAGCTATTCGCTAGGCACTACAAATATTTAATGTGGACACTCACGGATTAAACTATTAAAAAATTAATCCAACGGTTAAAATAGAAGTTGT	scaffold602:352640:352787:+	-53.3
mno-miRn251	0	11	11	0	0	0	0	0	0	-	CAATTTCGAGTTGGACCCGCCTA	AGGTTCGGGTCAGAATTGGGTCGACCCGAAATTGACACAAAAAACACTGATCAATTTCGAGTTGGACCCGCCTAACCCGAACAC	scaffold604:443788:443871:-	-36.1
mno-miRn252	11	1	12	3	0	3	8	0	8	TCGAATTAGCGAGCCGAACGG	GTTTGGTTGGTAGATTCGTGC	AATTAAAAACTCGAATTAGCGAGCCGAACGGGGTGCGTTTGGTTGGTAGATTCGTGCCATTGTTC	scaffold625:43242:43306:+	-21.5
mno-miRn253	0	16	16	0	0	0	0	0	0	-	AGGGAGAAGGAAACGTGGAGAA	TGAGGAAACGTGCAACAGCACGTTTCCTCCCACTCCCCTTCTTTTTTTTTTTTTTTTTTTTTTTTTTTTATATATATATATATATTAACGATAAGAGGGAGAAGGAAACGTGGAGAAAAGAATTCTC	scaffold698:163794:163920:-	-39.8
mno-miRn254	11	3	14	0	0	0	2	1	3	AGCTGCAGCCAGAATCTTTGA	AAAGATTCTGGTTGCAGCTGG	AGATATTTCCAGCTGCAGCCAGAATCTTTGAAAAATCCCGCTGCAGCGTCGTCAGGGAAGCTTAGGGTTTCTCGGATTTCCGTTGCAGCTGAATTAAACCCGCTGCAGCGGGTTAGCTGTTTTCACAGCCCCTGTTCGCTCAATCGGCTGCAGTTGAAAGAATCTCGCTGCAGCCGAATTTCCAAGTGCTCATTGCCTCGAATCTGGCTGCAGCCAAAAAGAACTGGCTGCAGCCGAATTTGCCAAAGATTCTGGTTGCAGCTGGAAACGTTG	scaffold74:599874:600146:+	-139.9
mno-miRn255	0	7	7	0	0	0	0	0	0	-	AAATTGAAAACTCGAATCGGC	ATCTAAGGTTTCAATCATTTCACCGATTCGAGTTTTTAATTCTAATTTTGTTACAGTTAAAAAGCTCTCACAAAAAGTGACATATAAACTCAAATTGAAAACTCGAATCGGCAAACTTAAGA	scaffold752:42923:43044:-	-30.63
mno-miRn256	0	49	49	0	9	9	0	19	19	-	AAAAAACACAGTCCAAGAGCATG	TTTAGCGAAACATGCTCTTGGTACCCTGTGTTTTTTATAATACTAAAGCGGTACTGCAACATTTTTGGTATCCTGAAGTTGATTTTTGAAACGTAAAATGATCTTAGTACTATCCTATTTAATTAACCAGAAGATCTTTTAAAATATTTTAGATTTTTTTAAAAAGTTGATTTCTATTTAATTAATAGGAAGAGTAGTTTGGACATTACATGTCCCAAAAATCAGCTTTAGGGTATTAAGGAGATTATTTTAAAACGTCAGGATATCATTTTAATATTATAAAAAACACAGTCCAAGAGCATGTTTTGCTATG	scaffold783:729600:729912:+	-113.3
mno-miRn257	0	5	5	0	0	0	0	1	1	-	AAAAGGTCGAGGTACTAGCAT	TTGAAAATTTCATATCAGTATCCTGACCTTTTAGAAAAAAAATTTTGGTATCTCGGAGCCATTTTTTGGAACACGAAAAGACAAAATTACTTTTATTATAAAAATTAATCTGTTGACCGGAATTTTGAAGAAAAAAGGATTTTGAAAAGATAAATTTTTAAAAAAGGATTATACCTTACAAGTATAACAATTTTTAAAATCTTTTTTTTTCAAAATTTATCAACAGATGAATTTTTACAATAAAGATAATTTTGTCTTTTCGTGTCCTAAGAAATGGCTTCGATGTATCAAAAAAAGATTTTTTAAAAGGTCGAGGTACTAGCATAAAATTTTTA	scaffold89:241286:241620:+	-134.59
mno-miRn258	8	1	9	1	0	1	2	0	2	GGCGTACCAGAGAATCTCCAT	GAGAGATTTTCCAATACACTTA	TAGCACGCTAGGCGTACCAGAGAATCTCCATATTTTATAAGTTTGTGTTGTTTTTTAGGCTTTTTACCAATCACGTTAAAAAACAGTAAAACAATCAAAATTTGAGAGATTTTCCAATACACTTACATACTG	scaffold904:40750:40881:+	-25.64
mno-miRn259	0	6	6	0	2	2	0	2	2	-	ATGCGATTCGGTTTCGGTGTT	ACTAAAACCGAAGTTCGGTTAACCGAACCGAATAATATTTTATGCGATTCGGTTTCGGTGTTCGGTTTTAAA	scaffold906:94246:94317:+	-26.3
mno-miRn260	10	0	10	14	0	14	0	0	0	ATTACAGGGCAAAATCTCCATT	-	TTGCAGGTGAATTACAGGGCAAAATCTCCATTGGCAGGAAGATTAGTCATTGTACACTGGTTGGCGCACCACATTTTCCTATCTGCACCTCCTGCCAAAGGAGATTTGCCCAGCAATTCTCCTGCAGT	scaffold973:42813:42940:+	-57.66
mno-miRn261	136	0	136	0	0	0	0	0	0	GTGCGATTCTCCTTTGGCAGA	-	AAGAATGACAGTGCGATTCTCCTTTGGCAGAGCGTGTAACAATATTGCCACAATATTAATATTATTACTAATTTGGCACTACTTTCTGCCAAAGGAGAATTGCCCTGCCATTCAA	scaffold973:47420:47534:-	-50.4
mno-miRn262	0	7	7	0	1	1	0	0	0	-	ATACGTAGACTGTGTGTGTAT	AGACATTGATATACACACACAGTGTACGTATACGTACGCGTGTCATGTAGTGCATATACACGTACGCGTACGTATACGTAGACTGTGTGTGTATATCTAAGTCC	scaffold9:117706:117809:+	-65.3
