# Supplementary material for: Identification of the Conserved and Novel miRNAs in Mulberry by High-Throughput Sequencing
Source: PLoS One. 2014 Aug 13;9(8):e104409. doi: 10.1371/journal.pone.0104409 (PMC4131894; doi:10.1371/journal.pone.0104409)
Supplement: Table S2 — Tissue-biased conserved miRNAs and their target genes. (XLSX) [file pone.0104409.s003.xlsx]

## Sheet: tissue-biased miRNA
A. Leaf-biased conserved miRNA
miRNA family	Leaf_reads	Bark_reads	Male flower_reads	Ratio of L/B	Ratio of L/M	Target gene ID	Target gene description
miR4995	0.909738	0	0	--	--	Morus009908	Omega-6 fatty acid desaturase; chloroplastic
						Morus018932	--
						Morus027190	DNA repair protein complementing XP-C cells
						Morus021470	ferric-chelate reductase; putative
						Morus026611	Pentatricopeptide repeat-containing protein; chloroplastic
miR827	0.181948	0	0	--	--	--
miR828	0.454869	0.0887004	0	5.12815	--	--
miR172	1768.35	778.523	137.357	2.27141	12.8741	Morus001747	Ethylene-responsive transcription factor
						Morus003848	Floral homeotic protein APETALA
						Morus005779	Floral homeotic protein APETALA
						Morus011196	Ethylene-responsive transcription factor
						Morus000400	RING-H2 finger protein ATL4J
miR390	388.913	43.3745	113.774	8.9664	3.4183	Morus004761	Receptor-like protein kinase
B. Bark-biased conserved miRNA
miRNA family	Leaf_reads	Bark_reads	Male flower_reads	Ratio of B/L	Ratio of B/M	Target gene ID	Target gene description
miR319	0.181948	5.41072	0.888086	29.7378	6.09256	Morus005893	Transcription factor TCP2
						Morus012208	Transcription factor GAMYB
						Morus010028	TVP38/TMEM64 family membrane protein slr0305
						Morus016638	Bromodomain and WD repeat-containing protein
						Morus007894	Probable plastid-lipid-associated protein
						Morus009694	--
miR396	111.989	273.552	93.1504	2.44267	2.93667	Morus018024	--
miR535	1961.94	5080.05	1907.31	2.5893	2.66346	--
miR393	3.457	11.7084	5.72322	3.38688	2.04578	Morus008706	Protein AUXIN SIGNALING F-BOX
						Morus020469	Protein TRANSPORT INHIBITOR RESPONSE
miR395	3.91187	9.40224	4.63779	2.40351	2.02731	Morus016614	Sulfate transporter
						Morus013341	Bifunctional 3'-phosphoadenosine 5'-phosphosulfate synthetase
C. Male flower-biased conserved miRNA
miRNA family	Leaf_reads	Bark_reads	Male flower_reads	Ratio of M/L	Ratio of M/B	Target gene ID	Target gene description
miR408	0.181948	0	0.78941	4.33867	--	--
miR529	259.639	32.553	670.505	2.58245	20.5973	Morus016495	Squamosa promoter-binding-like protein
						Morus021787	Squamosa promoter-binding-like protein
						Morus017456	Squamosa promoter-binding-like protein
						Morus026457	Squamosa promoter-binding-like protein
						Morus018032	Squamosa promoter-binding-like protein
miR398	11.8266	2.83841	32.7605	2.77007	11.5419	--
miR397	19.1955	13.7486	146.337	7.62351	10.6438	Morus018908	Laccase
						Morus002030	Laccase
						Morus023595	Laccase
						Morus023639	Laccase
						Morus022065	Laccase
						Morus022066	Laccase
						Morus000970	Laccase
						Morus000972	Laccase
						Morus025281	Laccase
						Morus009439	Laccase
						Morus009454	Laccase
						Morus024383	Laccase
miR156	1625.16	11846	92165	56.7115	7.78025	Morus016495	Squamosa promoter-binding-like protein
						Morus021787	Squamosa promoter-binding-like protein
						Morus012596	Apoptosis-inducing factor homolog A
						Morus017456	Squamosa promoter-binding-like protein
						Morus026457	Squamosa promoter-binding-like protein
						Morus018032	Squamosa promoter-binding-like protein
						Morus015493	Squamosa promoter-binding-like protein
miR160	55.2211	39.2056	232.679	4.21358	5.93484	--
miR169	17.0121	34.2383	140.12	8.23651	4.0925	--
miR167	7256.16	1124.99	14497.5	1.99796	12.8868	Morus011422	Auxin response factor
						Morus012709	Auxin response factor
