# Supplementary material for: Identification of the Conserved and Novel miRNAs in Mulberry by High-Throughput Sequencing
Source: PLoS One. 2014 Aug 13;9(8):e104409. doi: 10.1371/journal.pone.0104409 (PMC4131894; doi:10.1371/journal.pone.0104409)
Supplement: Table S3 — Tissue-biased novel miRNAs and their target genes. (XLSX) [file pone.0104409.s004.xlsx]

## Sheet: leaf-biased novel miRNA
A. Leaf-biased novel miRNA
miRNA name	L_reads	F_reads	B_reads	Ration of L/F	Ration of L/B	Target gene ID	Target gene description
mno-miRn104	404.924	2.19762	1.50791	184.256	268.534	-
mno-miRn99	335.239	3.9175	41.3344	85.5746	8.11041	-
mno-miRn69	303.853	116.474	176.957	2.60876	1.7171	-
mno-miRn184	207.875	28.7602	19.5141	7.22788	10.6526	Morus019289	similar to anthranilate synthase beta subunit
mno-miRn92	89.3363	11.4659	45.0598	7.79151	1.98262	-
mno-miRn116	53.7655	24.8427	28.0293	2.16424	1.91819	-
mno-miRn247	34.3881	10.0326	0	3.42763	-	Morus008520	heat shock protein 70 (HSP70)-interacting protein
						Morus008181	purine permease
						Morus018024	-
mno-miRn76	33.5693	13.759	15.4339	2.4398	2.17504	-
mno-miRn54	30.2943	2.38872	2.48361	12.6822	12.1977	-
mno-miRn261	12.3724	0	0	-	-	Morus005802	-
mno-miRn117	10.1891	3.9175	2.30621	2.60091	4.4181	-
mno-miRn156	8.36959	0.477744	0	17.519	-	Morus004945	-
mno-miRn147	7.09596	3.82195	0.177401	1.85663	39.9996	-
mno-miRn189	6.45914	1.52878	0	4.22503	-	-
mno-miRn47	6.00427	3.43976	0.798303	1.74555	7.52129	Morus021278	Rhomboid family member 1
mno-miRn226	5.00356	0.955488	1.24181	5.23665	4.02926	-
mno-miRn256	4.45772	0.859939	1.68531	5.18376	2.64505	-
mno-miRn107	3.27506	0.286646	0.975704	11.4254	3.35661	Morus020885	Scarecrow-like protein 6
						Morus011800	Scarecrow-like protein 6
mno-miRn30	3.18408	1.24213	2.04011	2.5634	1.56074	-
mno-miRn233	2.72921	0.382195	0	7.14089	-	Morus003001	U-box domain-containing protein 51
mno-miRn212	2.54727	1.24213	0.266101	2.05072	9.57255	Morus027702	-
						Morus010107	-
mno-miRn162	1.91045	1.14659	0	1.66621	-	-
mno-miRn159	1.91045	0.955488	0.177401	1.99945	10.7691	Morus023856	Replication factor C subunit
						Morus027702	-
						Morus010107	-
mno-miRn241	1.81948	0.0955488	0.0887004	19.0424	20.5126	Morus007434	Copia protein
						Morus021678	-
mno-miRn244	1.7285	0.191098	0.620903	9.04513	2.78385	-
mno-miRn2	1.63753	1.05104	0.443502	1.55801	3.69227	Morus000777	hypothetical protein
mno-miRn236	1.54655	0	0.177401	-	8.71786	Morus005705	hypothetical protein
						Morus011423	-
						Morus018765	Probable pre-mRNA-splicing factor ATP-dependent RNA helicase
						Morus012702	hypothetical protein
mno-miRn253	1.45558	0	0	-	-	Morus001653	hypothetical protein
mno-miRn220	1.45558	0	0.354801	-	4.10252	-
mno-miRn229	1.36461	0	0	-	-	Morus010457	Histone acetyltransferase HAC1
mno-miRn227	1.36461	0.286646	0	4.76059	-	Morus008939	5-FCL (5-FORMYLTETRAHYDROFOLATE CYCLOLIGASE); 5-formyltetrahydrofolate cyclo-ligase
mno-miRn235	1.36461	0.0955488	0.354801	14.2818	3.84612	-
mno-miRn254	1.27363	0	0.266101	-	4.78628	-
mno-miRn157	1.27363	0.573293	0.266101	2.22161	4.78628	Morus002508	E3 ubiquitin-protein ligase MARCH3 OS=Rattus norvegicus
						Morus020966	UDP-T1
						Morus020969	UDP-T1
						Morus020973	Anthocyanidin 5,3-O-glucosyltransferase
						Morus014466	CHD3-type chromatin-remodeling factor PICKLE
						Morus000025	Os06g0291200
mno-miRn98	1.27363	0.477744	0.354801	2.66593	3.58971	-
mno-miRn238	1.09169	0	0.0887004	-	12.3076	-
mno-miRn252	1.09169	0.286646	0.709603	3.80848	1.53845	Morus020158	Flavonol synthase/flavanone 3-hydroxylase
mno-miRn251	1.00071	0	0	-	-	-
mno-miRn243	1.00071	0.0955488	0	10.4733	-	-
mno-miRn224	0.909738	0	0	-	-	Morus009015	Protein RER1B
mno-miRn201	0.909738	0.477744	0	1.90424	-	Morus000777	hypothetical protein
mno-miRn231	0.909738	0	0.266101	-	3.41877	Morus014398	MLO-like protein 6
mno-miRn258	0.818764	0.0955488	0.177401	8.56907	4.61534	-
mno-miRn234	0.727791	0.382195	0.0887004	1.90424	8.20505	-
mno-miRn255	0.636817	0	0	-	-	Morus006309	Mutator-like transposase
						Morus008729	-
mno-miRn249	0.636817	0	0	-	-	-
mno-miRn262	0.636817	0.0955488	0	6.66483	-	-
mno-miRn246	0.636817	0.0955488	0	6.66483	-	-
mno-miRn225	0.636817	0.0955488	0.0887004	6.66483	7.17941	-
mno-miRn237	0.636817	0.0955488	0.354801	6.66483	1.79485	-
mno-miRn242	0.545843	0	0	-	-	-
mno-miRn250	0.545843	0.0955488	0.0887004	5.71271	6.15378	-
mno-miRn228	0.545843	0	0.177401	-	3.07689	-
mno-miRn222	0.545843	0	0.177401	-	3.07689	-
mno-miRn259	0.545843	0.191098	0.177401	2.85636	3.07689	-
mno-miRn257	0.454869	0	0.0887004	-	5.12815	-
mno-miRn240	0.454869	0	0.177401	-	2.56408	Morus000814	Basic proline-rich protein
	0	0	0	-	-	Morus001790	DNA-directed RNA polymerase II subunit RPB1
mno-miRn223	0.454869	0.191098	0.0887004	2.3803	5.12815	Morus002904	-
						Morus001196	-
						Morus022124	Pentatricopeptide repeat-containing protein At2g27800, mitochondrial
						Morus012511	-
						Morus018241	-
						Morus024309	GTP binding protein
						Morus013779	-
						Morus017158	CM0545.330.nc
						Morus005058	expressed protein
						Morus020141	30S ribosomal protein S13
						Morus020171	Phosphatidylinositol-4-phosphate 5-kinase 1
						Morus021133	Cell wall integrity and stress response component 4
						Morus021161	50S ribosomal protein L24
						Morus009112	-
						Morus022486	UDP-galactose:fucoside alpha-3-galactosyltransferase
						Morus017429	-
						Morus003480	F-actin-capping protein subunit alpha
						Morus024772	Probable zinc protease pqqL
						Morus022642	Glucan endo-1,3-beta-glucosidase 3
						Morus023922	Uncharacterized protein C6orf136 homolog
						Morus012463	ZIP transporter
						Morus025876	similar to FLA20 (PUTATIVE FASCICLIN-LIKE ARABINOGALACTAN PROTEIN 20)
						Morus024929	prephenate dehydrogenase, putative
						Morus025727	NADH-ubiquinone oxidoreductase 24 kD subunit, putative
						Morus025754	chaperone protein DNAj
						Morus025801	DUF246 domain-containing protein
						Morus008915	Soluble inorganic pyrophosphatase
						Morus011471	Ubiquitin-conjugating enzyme E2 10
						Morus026281	Clavaminate synthase-like protein At3g21360
						Morus023578	-
						Morus026089	Uroporphyrinogen-III synthase, chloroplastic
						Morus026119	guanosine-3',5'-bis(diphosphate) 3'-pyrophosphohydrolase, putative
						Morus014191	hypothetical protein
						Morus009045	ARID/BRIGHT DNA binding domain containing protein
						Morus005689	-
						Morus027842	conserved hypothetical protein
						Morus005806	-
						Morus007790	Mucin-2
						Morus020375	-
						Morus005067	antitermination NusB domain-containing protein
						Morus004954	Putative pentatricopeptide repeat-containing protein
						Morus017046	Serine carboxypeptidase
						Morus002867	Disease resistance protein RPP13
						Morus008651	-
						Morus005500	Cytochrome P450 94A1
						Morus016406	conserved hypothetical protein
						Morus023314	Vegetative cell wall protein gp1
						Morus006664	-
						Morus002615	developmentally regulated GTP-binding protein
						Morus017309	CAP10 family protein AAEL011121
						Morus015760	Leucine-rich repeat receptor protein kinase EXS
						Morus021601	-
						Morus014494	30S ribosomal protein S5
						Morus015688	conserved hypothetical protein
						Morus020563	F-box/LRR-repeat protein
						Morus027076	-
						Morus014880	Probable serine/threonine-protein kinase ireA
						Morus009248	ATP citrate lyase alpha subunit
						Morus023365	vacuolar protein sorting-associated protein, putative
						Morus028000	-
						Morus022761	-
B.Bark-biased novel miRNA
miRNA name	L_reads	F_reads	B_reads	Ratio of B/L	Ratio of B/F	Target gene ID	Target gene description
mno-miRn1	0.0909738	0.191098	0.887004	9.7501	4.64163	Morus000714	-
						Morus000439	-
						Morus000441	-
						Morus001505	-
						Morus000529	-
						Morus000529	-
mno-miRn100	0	0	0.798303	-	-	Morus010251	Isoflavone 2'-hydroxylase
						Morus009232	-
mno-miRn101	0.272921	1.14659	3.45931	12.6751	3.01706	-
mno-miRn102	0.909738	3.24866	5.49942	6.04506	1.69283	Morus007027	Probable methionyl-tRNA synthetase
mno-miRn105	0	0	0.798303	-	-	-
mno-miRn106	0.818764	0.955488	5.14462	6.2834	5.38429	-
mno-miRn110	0	0.0955488	0.709603	-	7.4266	-
mno-miRn111	0.727791	0.573293	1.86271	2.5594	3.24914	-
mno-miRn112	0	0.0955488	0.532202	-	5.56995	Morus016855	-
						Morus006309	Mutator-like transposase
						Morus008705	-
						Morus027702	-
						Morus006681	AtRLP19 (Receptor Like Protein 19); kinase/ protein binding
						Morus011266	-
						Morus008613	Probable inactive purple acid phosphatase 27
						Morus010107	-
mno-miRn113	0	0.382195	0.620903	-	1.62457	-
mno-miRn114	1.09169	0.859939	3.19321	2.92503	3.7133	-
mno-miRn117	1.00071	0.859939	6.82993	6.82507	7.94234	-
mno-miRn118	112.262	24.7471	175.893	1.56681	7.1076	-
mno-miRn119	0.454869	0.191098	1.50791	3.31503	7.89076	Morus005705	hypothetical protein
						Morus006309	Mutator-like transposase
						Morus012216	Protein TANC2
						Morus008729	-
						Morus008705	-
						Morus025866	S-adenosylmethionine-dependent methyltransferase/ methyltransferase
						Morus004210	Glucan endo-1,3-beta-glucosidase, basic vacuolar isoform
						Morus027702	-
						Morus012702	hypothetical protein
						Morus010107	-
mno-miRn12	0	2.67537	5.23332	-	1.95611	Morus010107	-
mno-miRn121	1.36461	1.91098	4.61242	3.38003	2.41365	-
mno-miRn124	0.727791	1.52878	3.10451	4.26567	2.03071	Morus001365	-
mno-miRn126	0.454869	0.573293	2.92711	6.43506	5.10579	-
mno-miRn13	0.454869	0.191098	6.91863	15.2102	36.2047	-
mno-miRn14	1.27363	0.955488	13.4825	10.5858	14.1105	Morus020158	Flavonol synthase/flavanone 3-hydroxylase
mno-miRn143	4.1848	7.73945	87.2812	20.8567	11.2774	-
mno-miRn15	3.27506	1.52878	16.1435	4.92922	10.5597	Morus015520	-
						Morus003696	-
mno-miRn16	0.909738	0.668842	3.81412	4.19254	5.70257	Morus016855	-
						Morus010107	-
mno-miRn171	0.0909738	0.573293	0.975704	10.7251	1.70193	-
mno-miRn18	0	0	1.50791	-	-	Morus011374	sentrin/sumo-specific protease
mno-miRn19	0.0909738	0	0.709603	7.80008	-	-
mno-miRn20	0.181948	0.191098	1.50791	8.28758	7.89076	-
mno-miRn207	0.272921	0.668842	2.12881	7.80008	3.18283	-
mno-miRn211	4.00285	5.82848	21.9977	5.49551	3.77417	-
mno-miRn22	0.181948	0	0.887004	4.87505	-	Morus010107	-
						Morus015520	-
						Morus003696	-
mno-miRn221	35.3888	62.7756	243.926	6.89274	3.88568	Morus018024	-
mno-miRn245	0.545843	0.191098	25.0135	45.8255	130.894	Morus009445	HAUS augmin-like complex subunit 3
mno-miRn248	343.517	972.114	1832.82	5.33544	1.88539	-
mno-miRn25	0.0909738	0.286646	0.798303	8.77509	2.78498	Morus022826	receptor protein kinase
mno-miRn26	0.0909738	0	0.887004	9.7501	-	-
mno-miRn28	1.09169	0.573293	4.25762	3.90004	7.4266	-
mno-miRn29	0.272921	1.43323	2.83841	10.4001	1.98043	-
mno-miRn3	0	0.286646	0.887004	-	3.09442	-
mno-miRn33	1.00071	2.19762	3.99152	3.98868	1.81629	-
mno-miRn34	0	2.67537	10.7327	-	4.01169	Morus008706	Protein AUXIN SIGNALING F-BOX 2
						Morus020469	TRANSPORT INHIBITOR RESPONSE 1 protein
mno-miRn35	0.454869	0	0.709603	1.56002	-	Morus016855	-
						Morus008705	-
						Morus015520	-
						Morus018933	Disease resistance protein RGA2
						Morus003696	-
						Morus010107	-
mno-miRn37	0.0909738	0	1.1531	12.6751	-	-
mno-miRn39	0.0909738	0	1.0644	11.7001	-	-
mno-miRn40	0	0.191098	0.620903	-	3.24914	-
mno-miRn41	2.27435	4.58634	24.57	10.8031	5.35721	-
mno-miRn43	0.272921	0.382195	2.12881	7.80008	5.56995	-
mno-miRn44	0	0	0.887004	-	-	-
mno-miRn48	0.0909738	0.191098	1.1531	12.6751	6.03411	-
mno-miRn49	1.18266	1.71988	4.16892	3.52504	2.42396	-
mno-miRn5	3.27506	7.07061	14.7243	4.49588	2.08246	-
mno-miRn53	2.82019	12.8035	32.553	11.5429	2.5425	-
mno-miRn55	2.63824	3.15311	15.5226	5.88368	4.92294	Morus005705	hypothetical protein
						Morus011423	-
						Morus012023	-
						Morus018765	Probable pre-mRNA-splicing factor ATP-dependent RNA helicase
						Morus012702	hypothetical protein
mno-miRn56	0.363895	0.382195	0.887004	2.43752	2.32081	-
mno-miRn58	0.0909738	0.191098	3.10451	34.1253	16.2457	-
mno-miRn6	0.181948	0	0.532202	2.92503	-	Morus000814	Basic proline-rich protein
						Morus005870	Translation initiation factor IF-2
						Morus003517	DNA-directed RNA polymerase II subunit RPB1
						Morus002109	DNA-directed RNA polymerase II subunit RPB1
						Morus001790	DNA-directed RNA polymerase II subunit RPB1
mno-miRn62	4.36674	10.5104	42.3988	9.70947	4.03399	Morus018923	Disease resistance protein RPM1
						Morus011908	Disease resistance protein
mno-miRn63	4861.46	7566.41	13502.1	2.77737	1.78447	Morus027383	Ankyrin repeat-containing protein
						Morus020089	-
						-
mno-miRn64	456.598	589.345	2459.66	5.38693	4.17355	-
mno-miRn65	0.818764	0.0955488	56.0586	68.4674	586.701	-
mno-miRn66	1.09169	0.477744	2.04011	1.86877	4.2703	-
mno-miRn67	22.3796	7.835	60.0501	2.68326	7.66434	Morus019289	similar to anthranilate synthase beta subunit
mno-miRn68	0	0.382195	4.25762	-	11.1399	-
mno-miRn7	0	0	0.709603	-	-	Morus000814	Basic proline-rich protein
						Morus000814	Basic proline-rich protein
						Morus000814	Basic proline-rich protein
						Morus001790	DNA-directed RNA polymerase II subunit RPB1
mno-miRn70	74.9624	13.8546	114.157	1.52286	8.23969	-
mno-miRn72	0.545843	0.286646	1.41921	2.60003	4.95107	-
mno-miRn73	14.6468	8.50384	50.027	3.41556	5.88287	Morus023558	Lin-9 homolog
mno-miRn75	0.454869	0.191098	0.887004	1.95002	4.64163	Morus009333	1-acyl-sn-glycerol-3-phosphate acyltransferase 2
						Morus019084	pheophorbide A oxygenase
mno-miRn77	0.0909738	0.477744	0.887004	9.7501	1.85665	Morus005705	hypothetical protein
						Morus012023	-
						Morus018765	Probable pre-mRNA-splicing factor ATP-dependent RNA helicase
						Morus008705	-
						Morus012702	hypothetical protein,
						Morus024341	glucosyltransferase
mno-miRn78	1.45558	2.29317	10.4666	7.1907	4.56427	Morus025356	Putative DNA-binding protein ESCAROLA
mno-miRn79	5.82232	5.63738	32.9965	5.66724	5.85317	Morus018660	Phosphoenolpyruvate carboxylase
mno-miRn80	51.4912	47.1056	130.035	2.52538	2.7605	-
mno-miRn81	0.181948	0	1.68531	9.26259	-	Morus003257	Pre-mRNA-splicing factor SF2
mno-miRn84	0.363895	0.286646	0.975704	2.68128	3.40386	-
mno-miRn85	1.00071	2.00653	10.4666	10.4592	5.2163	-
mno-miRn86	0.272921	0.191098	1.0644	3.90004	5.56995	-
mno-miRn88	0.272921	0.0955488	0.620903	2.27502	6.49828	Morus021749	predicted protein
mno-miRn9	0.0909738	0.0955488	1.1531	12.6751	12.0682	-
mno-miRn90	0.0909738	0	0.709603	7.80008	-	Morus014313	Pentatricopeptide repeat-containing protein
						Morus027952	WD-repeat protein
mno-miRn91	0.636817	0.382195	1.41921	2.22859	3.7133	Morus020161	Putative receptor protein kinase ZmPK1
mno-miRn93	0.0909738	0.0955488	0.975704	10.7251	10.2116	Morus016855	-
						Morus015520	-
						Morus010107	-
mno-miRn94	0	0.286646	1.59661	-	5.56995	-
mno-miRn95	0	0.382195	6.82993	-	17.8703	-
mno-miRn96	5.82232	5.06409	23.5056	4.03715	4.64163	Morus025356	Putative DNA-binding protein ESCAROLA
mno-miRn97	0	0	0.798303	-	-	-
C. Male flower-biased novel miRNA
miRNA name	L_reads	F_reads	B_reads	Ration of F/L	Ration of F/B	Target gene ID	Target gene description
mno-miRn109	0.909738	15.2878	0.709603	16.8046	21.5442	-
mno-miRn11	3.457	5.63738	1.50791	1.63071	3.73855	Morus016855	-
						Morus006309	Mutator-like transposase
						Morus008705	-
						Morus027702	-
						Morus006681	AtRLP19 (Receptor Like Protein 19); kinase/ protein binding
						Morus011266	-
						Morus008613	Probable inactive purple acid phosphatase 27
						Morus010107	-
mno-miRn123	1.00071	2.00653	0.798303	2.0051	2.51349	Morus009432	-
						Morus007570	Potassium transporter
						Morus007800	Pre-mRNA-splicing factor 38B
						Morus020328	-
mno-miRn125	1.7285	16.2433	6.38643	9.39732	2.54341	-
mno-miRn128	4.45772	12.8035	4.70112	2.87222	2.72351	Morus000103	-
						Morus002972	-
						Morus002973	-
						Morus001615	-
						Morus001615	-
						Morus000440	-
						Morus000440	-
mno-miRn129	0.0909738	0.859939	0	9.4526	-	-
mno-miRn130	0	1.14659	0	-	-	-
mno-miRn131	0	2.57982	0	-	-	-
mno-miRn133	0.545843	0.955488	0.0887004	1.75048	10.7721	-
mno-miRn134	0	5.54183	0.0887004	-	62.4781	Morus020231	B3 domain-containing protein
mno-miRn136	0.0909738	0.668842	0	7.35202	-	Morus003004	abscisic insensitive 1B
mno-miRn137	0.272921	0.573293	0.354801	2.10058	1.61581	Morus016855	-
						Morus020158	Flavonol synthase/flavanone 3-hydroxylase
						Morus003696	-
						Morus015057	-
						Morus010107	-
mno-miRn138	0	0.955488	0	-	-	Morus013229	DNA binding protein
mno-miRn139	1.54655	5.06409	1.68531	3.27443	3.00485	Morus001718	Chitinase-like protein PB1E7.04c
						Morus001719	Chitinase-like protein PB1E7.04c
mno-miRn140	0.545843	1.05104	0.620903	1.92553	1.69276	Morus016855	-
						Morus006309	Mutator-like transposase
						Morus011423	-
						Morus016471	sur2 hydroxylase/desaturase
mno-miRn141	0.272921	1.05104	0.0887004	3.85106	11.8493	-
mno-miRn142	0.181948	0.76439	0.177401	4.20116	4.30884	-
mno-miRn144	0	0.573293	0	-	-	-
mno-miRn145	0.545843	1.05104	0.532202	1.92553	1.97488	Morus006309	Mutator-like transposase
						Morus016471	sur2 hydroxylase/desaturase
						Morus013323	-
						Morus027522	-
						Morus010107	-
mno-miRn148	0	1.24213	0	-	-	Morus022308	-
						Morus000891	Polyphenol oxidase A1
						Morus021564	heat shock protein binding protein
						Morus001917	Tyrosinase
mno-miRn149	0	0.668842	0.177401	-	3.77023	Morus023496	-
mno-miRn150	0	0.76439	0	-	-	Morus026852	unnamed protein product
mno-miRn151	0.181948	1.33768	0.0887004	7.35202	15.0809	-
mno-miRn152	0.545843	1.91098	0.798303	3.50096	2.3938	-
mno-miRn153	3.72993	9.26823	3.81412	2.48483	2.42998	Morus020718	Phosphatidylinositol 4-kinase
mno-miRn154	1.00071	3.43976	2.04011	3.43731	1.68607	Morus007585	hypothetical protein NitaMp153
						Morus006110	conserved hypothetical protein
mno-miRn155	1.18266	2.29317	0.532202	1.939	4.30884	Morus016855	-
						Morus006309	Mutator-like transposase
						Morus016748	Lysyl-tRNA synthetase
						Morus018765	Probable pre-mRNA-splicing factor ATP-dependent RNA helicase
						Morus015520	-
						Morus012702	hypothetical protein
						Morus027522	-
						Morus003696	-
						Morus010107	-
mno-miRn158	0	0.668842	0	-	-	-
mno-miRn160	1.63753	5.73293	0.177401	3.50096	32.3163	-
mno-miRn163	0.0909738	0.573293	0.177401	6.30173	3.23163	-
mno-miRn164	0.545843	0.859939	0.266101	1.57543	3.23163	-
mno-miRn167	0.272921	1.05104	0	3.85106	-	-
mno-miRn168	0	0.477744	0	-	-	-
mno-miRn17	6.45914	53.2207	1.59661	8.23959	33.3336	Morus013465	protein phosphatase 2c
						Morus003004	abscisic insensitive 1B
mno-miRn170	0.181948	1.52878	0.0887004	8.40231	17.2353	-
mno-miRn173	0.0909738	0.859939	0	9.4526	-	-
mno-miRn176	0.545843	0.955488	0.354801	1.75048	2.69302	Morus016855	-
						Morus020158	Flavonol synthase/flavanone 3-hydroxylase OS=Petunia hybrida
						Morus015520	-
						Morus003696	-
						Morus010107	-
mno-miRn177	1.81948	2.86646	0	1.57543	-	-
mno-miRn178	0	1.62433	0	-	-	Morus003004	abscisic insensitive 1B
mno-miRn179	0.636817	2.38872	0.620903	3.75103	3.84717	Morus022606	Probable pectinesterase 15
mno-miRn180	0.454869	1.05104	0.532202	2.31064	1.97488	Morus024114	-
						Morus007839	-
mno-miRn181	0.272921	1.71988	0	6.30173	-	-
mno-miRn183	0	0.668842	0.0887004	-	7.54046	Morus008702	serine palmitoyltransferase
						Morus006454	Vacuolar protein sorting-associated protein 54
mno-miRn185	0	0.76439	0	-	-	-
mno-miRn186	0.181948	0.573293	0	3.15087	-	-
mno-miRn188	10.6439	111.41	1.95141	10.467	57.0921	-
mno-miRn190	1.7285	2.96201	0.0887004	1.71363	33.3935	-
mno-miRn191	0.0909738	0.477744	0	5.25145	-	Morus013306	-
						Morus007331	Histone-lysine N-methyltransferase ATXR4
						Morus008379	hypothetical protein isoform 1
mno-miRn192	0	1.81543	0	-	-	-
mno-miRn194	25.9275	42.7103	4.34632	1.6473	9.82678	-
mno-miRn196	0.0909738	3.43976	0	37.8104	-	Morus024780	hypothetical protein ARALYDRAFT_476818
						Morus017342	Zinc finger CCCH domain-containing protein 15
						Morus007693	expressed protein
						Morus028030	Mucin-2
mno-miRn197	0.0909738	1.81543	0.709603	19.9555	2.55837	-
mno-miRn198	0	0.573293	0	-	-	-
mno-miRn199	0.363895	11.9436	0	32.8215	-	Morus004237	Sporulation protein RMD1
						Morus013434	hypothetical protein
						Morus003849	60S ribosomal protein L4
						Morus017311	tRNA-specific adenosine deaminase 1
						Morus007134	conserved hypothetical protein
mno-miRn202	0	2.19762	0	-	-	-
mno-miRn204	0.818764	1.91098	0.0887004	2.33398	21.5442	Morus013486	Cysteine-rich receptor-like protein kinase 10
						Morus021150	Cysteine-rich receptor-like protein kinase 10
						Morus020101	pentatricopeptide repeat-containing protein
mno-miRn205	0.363895	2.10207	1.1531	5.77659	1.82297	Morus015862	hypothetical protein
mno-miRn208	0.545843	1.81543	0.0887004	3.32592	20.467	-
mno-miRn209	0	0.76439	0	-	-	-
mno-miRn21	7.6418	38.124	2.21751	4.98887	17.1923	-
mno-miRn213	0	0.955488	0	-	-	Morus014630	dolichyl-diphosphooligosaccharide--protein glycosyltransferase
						Morus020225	Ubiquitin carboxyl-terminal hydrolase
mno-miRn215	0.454869	0.76439	0.177401	1.68046	4.30884	Morus013706	Cycloartenol synthase
mno-miRn216	0.272921	0.955488	0	3.50096	-	-
mno-miRn217	0.636817	1.05104	0.266101	1.65045	3.94977	-
mno-miRn219	0.545843	1.52878	0.0887004	2.80077	17.2353	Morus011599	amidase family protein
						Morus019629	ribonucleoprotein
						Morus006502	Tripeptidyl-peptidase 2
mno-miRn24	0.909738	2.29317	1.0644	2.52069	2.15442	Morus021011	Nipped-B-like protein
						Morus017548	predicted protein
mno-miRn36	21.3788	157.369	1.77401	7.36096	88.7081	-
mno-miRn57	0.636817	17.9632	0.532202	28.2078	33.7525	-
mno-miRn74a	1.54655	66.0242	1.50791	42.6912	43.7854	Morus002495	Probable protein phosphatase 2C 43
mno-miRn76b	28.6568	105.295	10.3779	3.67434	10.146	-
mno-miRn87	0.181948	1.05104	0.443502	5.77659	2.36986	-
mno-miRn89	19.9233	80.0699	5.41072	4.01891	14.7984	Morus024185	Basic blue protein
