# Supplementary material for: Identification of the Conserved and Novel miRNAs in Mulberry by High-Throughput Sequencing
Source: PLoS One. 2014 Aug 13;9(8):e104409. doi: 10.1371/journal.pone.0104409 (PMC4131894; doi:10.1371/journal.pone.0104409)
Supplement: Table S4 — Tissue-specific novel mulberry miRNA. (XLSX) [file pone.0104409.s005.xlsx]

## Sheet: Sheet1
A. Leaf-specific miRNA
Leaf-specific miRNA	L_reads	F_reads	B_reads
mno-miRn261	136	0	0
mno-miRn253	16	0	0
mno-miRn229-4	16	0	0
mno-miRn229-3	16	0	0
mno-miRn229-1	15	0	0
mno-miRn229-2	12	0	0
mno-miRn251	11	0	0
mno-miRn224	10	0	0
mno-miRn255	7	0	0
mno-miRn249	7	0	0
mno-miRn242	6	0	0
B. Bark-specific miRNA
Bark-specific miRNA	L_reads	F_reads	B_reads
mno-miRn7-1	0	0	8
mno-miRn7-2	0	0	8
mno-miRn97	0	0	9
mno-miRn105	0	0	9
mno-miRn100	0	0	9
mno-miRn44	0	0	10
mno-miRn18	0	0	17
C. Male flower-specific miRNA
Male flower-specific miRNA	L_reads	F_reads	B_reads
mno-miRn168	0	5	0
mno-miRn144	0	6	0
mno-miRn198	0	6	0
mno-miRn158	0	7	0
mno-miRn150	0	8	0
mno-miRn209	0	8	0
mno-miRn185	0	8	0
mno-miRn213	0	10	0
mno-miRn138	0	10	0
mno-miRn130-1	0	12	0
mno-miRn130-2	0	12	0
mno-miRn148	0	13	0
mno-miRn178-1	0	17	0
mno-miRn178-2	0	17	0
mno-miRn192	0	19	0
mno-miRn202-1	0	23	0
mno-miRn202-2	0	23	0
mno-miRn202-3	0	23	0
mno-miRn202-4	0	23	0
mno-miRn202-5	0	23	0
mno-miRn131-1	0	27	0
mno-miRn131-2	0	27	0
note: the L_reads,F_reads, and B_reads represent the reads in leaf, male flower, and bark in mulberry.
