# Supplementary material for: Identification of the Conserved and Novel miRNAs in Mulberry by High-Throughput Sequencing
Source: PLoS One. 2014 Aug 13;9(8):e104409. doi: 10.1371/journal.pone.0104409 (PMC4131894; doi:10.1371/journal.pone.0104409)
Supplement: Table S5 — Target genes of conserved mulberry miRNAs. (XLSX) [file pone.0104409.s006.xlsx]

## Sheet: Sheet1
miRNA family	Target gene	Annotation
miR156	Morus016495	Squamosa promoter-binding-like protein
	Morus021787	Squamosa promoter-binding-like protein
	Morus012596	Apoptosis-inducing factor homolog A
	Morus017456	Squamosa promoter-binding-like protein
	Morus026457	Squamosa promoter-binding-like protein
	Morus018032	Squamosa promoter-binding-like protein
	Morus015493	Squamosa promoter-binding-like protein
miR164	Morus007396	NAC domain-containing protein
	Morus006482	NAC domain-containing protein
	Morus012149	Protein CUP-SHAPED COTYLEDON 2
miR166	Morus008061	Homeobox-leucine zipper protein REVOLUTA
	Morus012577	Putative F-box/LRR-repeat protein
	Morus026264	Homeobox-leucine zipper protein
	Morus026012	Homeobox-leucine zipper protein
	Morus010719	Homeobox-leucine zipper protein
miR167	Morus011422	Auxin response factor
	Morus012709	Auxin response factor
miR171	Morus020885	Scarecrow-like protein
	Morus011800	Scarecrow-like protein
miR172	Morus001747	Ethylene-responsive transcription factor
	Morus003848	Floral homeotic protein APETALA
	Morus005779	Floral homeotic protein APETALA
	Morus011196	Ethylene-responsive transcription factor
	Morus000400	RING-H2 finger protein ATL4J
miR319	Morus005893	Transcription factor TCP2
	Morus012208	Transcription factor GAMYB
	Morus010028	TVP38/TMEM64 family membrane protein slr0305
	Morus016638	Bromodomain and WD repeat-containing protein
	Morus007894	Probable plastid-lipid-associated protein
	Morus009694	--
miR393	Morus008706	Protein AUXIN SIGNALING F-BOX
	Morus020469	Protein TRANSPORT INHIBITOR RESPONSE
miR390	Morus004761	Receptor-like protein kinase
miR395	Morus016614	Sulfate transporter
	Morus013341	Bifunctional 3'-phosphoadenosine 5'-phosphosulfate synthetase
miR396	Morus018024	--
miR397	Morus018908	Laccase
	Morus002030	Laccase
	Morus023595	Laccase
	Morus023639	Laccase
	Morus022065	Laccase
	Morus022066	Laccase
	Morus000970	Laccase
	Morus000972	Laccase
	Morus025281	Laccase
	Morus009439	Laccase
	Morus009454	Laccase
	Morus024383	Laccase
miR399	Morus025295	Lectin-domain containing receptor kinase
miR482	Morus002108	Inositol-tetrakisphosphate 1-kinase
	Morus027632	Probable E3 ubiquitin-protein ligase HERC
	Morus027644	Protein terminal ear1 homolog
	Morus027805	Probable alpha,alpha-trehalose-phosphate synthase
miR529	Morus016495	Squamosa promoter-binding-like protein
	Morus021787	Squamosa promoter-binding-like protein
	Morus017456	Squamosa promoter-binding-like protein
	Morus026457	Squamosa promoter-binding-like protein
	Morus018032	Squamosa promoter-binding-like protein
miR2111	Morus010759	F-box/kelch-repeat protein
miR5523	Morus001782	cytochrome b6
miR159	Morus011122	Endoglucanase
	Morus011947	Transcription factor GAMYB
	Morus013924	--
	Morus012208	Transcription factor GAMYB
	Morus010305	--
	Morus022943	Protein CHUP1, chloroplastic
	Morus008100	Transcription factor GAMYB
	Morus024737	--
	Morus023872	Probable serine/threonine-protein kinase
	Morus023524	Isoleucyl-tRNA synthetase
	Morus025157	--
	Morus015006	Protein EXECUTER 1, chloroplastic
	Morus006806	--
	Morus010028	TVP38/TMEM64 family membrane protein
	Morus016638	Bromodomain and WD repeat-containing protein
	Morus007894	Probable plastid-lipid-associated protein
	Morus006604	--
	Morus008229	Transcription factor MYB
	Morus009694	--
	Morus026775	RNA pseudourine synthase 4
miR858	Morus027377	F-box/LRR-repeat protein
	Morus006477	MYB
	Morus006478	MYB domain protein
	Morus021201	protein phosphatase 2c
miR4995	Morus009908	Omega-6 fatty acid desaturase; chloroplastic
	Morus018932	--
	Morus027190	DNA repair protein complementing XP-C cells
	Morus021470	ferric-chelate reductase; putative
	Morus026611	Pentatricopeptide repeat-containing protein; chloroplastic
