# Supplementary material for: Identification of the Conserved and Novel miRNAs in Mulberry by High-Throughput Sequencing
Source: PLoS One. 2014 Aug 13;9(8):e104409. doi: 10.1371/journal.pone.0104409 (PMC4131894; doi:10.1371/journal.pone.0104409)
Supplement: Table S6 — Target genes of novel mulberry miRNAs. (XLSX) [file pone.0104409.s007.xlsx]

## Sheet: Sheet1
miRNA name	Target gene ID	Annotation
mno-miRn1	Morus000714	--
	Morus000439	--
	Morus000441	--
	Morus001505	--
	Morus000529	--
mno-miRn2	Morus000777	hypothetical protein
mno-miRn4	Morus013654	E3 ubiquitin-protein ligase UPL5
	Morus020506	similar to AO (L-ASPARTATE OXIDASE); L-aspartate oxidase
mno-miRn6	Morus000814	Basic proline-rich protein
	Morus005870	Translation initiation factor IF-2
	Morus003517	DNA-directed RNA polymerase II subunit RPB1
	Morus002109	DNA-directed RNA polymerase II subunit RPB1
	Morus001790	DNA-directed RNA polymerase II subunit RPB1
mno-miRn7	Morus000814	Basic proline-rich protein
	Morus001790	DNA-directed RNA polymerase II subunit RPB1
mno-miRn8	Morus014913	Aspartyl-tRNA synthetase, cytoplasmic
	Morus019373	Nucleolar protein 10
mno-miRn10	Morus012760	ATP-dependent DNA helicase hus2/rqh1
	Morus001395	Signal recognition particle 68 kDa protein
	Morus021759	Bloom syndrome protein homolog
mno-miRn12	Morus010107	--
mno-miRn14	Morus020158	Flavonol synthase/flavanone 3-hydroxylase
mno-miRn15	Morus015520	--
	Morus003696	--
mno-miRn16	Morus016855	--
	Morus010107	--
mno-miRn17	Morus013465	protein phosphatase 2c
	Morus003004	abscisic insensitive 1B
mno-miRn18	Morus011374	sentrin/sumo-specific protease, putative
mno-miRn22	Morus010107	--
	Morus015520	--
	Morus003696	--
mno-miRn24	Morus021011	Nipped-B-like protein
	Morus017548	predicted protein
mno-miRn25	Morus022826	receptor protein kinase, putative
mno-miRn31	Morus019802	LMBR1 domain-containing protein 2 homolog A
mno-miRn32	Morus016855	--
	Morus010107	--
mno-miRn34	Morus008706	Protein AUXIN SIGNALING F-BOX 2
	Morus020469	TRANSPORT INHIBITOR RESPONSE 1 protein
mno-miRn35	Morus016855	--
	Morus008705	--
	Morus015520	--
	Morus018933	Disease resistance protein RGA2
	Morus003696	--
	Morus010107	--
mno-miRn38	Morus025405	chloroplastic PsbP-like protein 1
mno-miRn46	Morus012023	--
	Morus018765	Probable pre-mRNA-splicing factor ATP-dependent RNA helicase
	Morus025792	--
	Morus015407	--
	Morus019390	--
	Morus002527	--
mno-miRn47	Morus021278	Rhomboid family member 1
mno-miRn50	Morus012127	polyphenol oxidase
	Morus012131	Polyphenol oxidase
mno-miRn51	Morus012121	polyphenoloxidase
	Morus012122	polyphenoloxidase
	Morus012124	polyphenol oxidase
	Morus012127	polyphenol oxidase
	Morus012128	polyphenol oxidase
	Morus012130	polyphenoloxidase
	Morus012131	Polyphenol oxidase
mno-miRn55	Morus005705	hypothetical protein
	Morus011423	--
	Morus012023	--
	Morus018765	Probable pre-mRNA-splicing factor ATP-dependent RNA helicase
	Morus012702	hypothetical protein
mno-miRn62	Morus018923	Disease resistance protein RPM1
	Morus011908	Disease resistance protein
mno-miRn63	Morus027383	Ankyrin repeat-containing protein
	Morus020089	--
mno-miRn67	Morus019289	similar to anthranilate synthase beta subunit
mno-miRn73	Morus023558	Lin-9 homolog
mno-miRn74	Morus002495	Probable protein phosphatase 2C
mno-miRn75	Morus009333	1-acyl-sn-glycerol-3-phosphate acyltransferase 2
	Morus019084	pheophorbide A oxygenase
mno-miRn77	Morus005705	hypothetical protein
	Morus012023	--
	Morus018765	Probable pre-mRNA-splicing factor ATP-dependent RNA helicase
	Morus008705	--
	Morus012702	hypothetical protein
	Morus024341	glucosyltransferase
mno-miRn78	Morus025356	Putative DNA-binding protein ESCAROLA
mno-miRn79	Morus018660	Phosphoenolpyruvate carboxylase
mno-miRn81	Morus003257	Pre-mRNA-splicing factor SF2
mno-miRn82	Morus004181	unnamed protein product
mno-miRn88	Morus021749	predicted protein
mno-miRn89	Morus024185	Basic blue protein
mno-miRn90	Morus014313	Pentatricopeptide repeat-containing protein
	Morus027952	WD-repeat protein, putative
mno-miRn91	Morus020161	Putative receptor protein kinase
mno-miRn93	Morus016855	--
	Morus015520	--
	Morus010107	--
mno-miRn96	Morus025356	Putative DNA-binding protein ESCAROLA
mno-miRn100	Morus010251	Isoflavone 2'-hydroxylase
	Morus009232	--
mno-miRn102	Morus007027	Probable methionyl-tRNA synthetase
mno-miRn103	Morus012214	Xylem serine proteinase 1 precursor
	Morus005347	ABC transporter B family member 28
mno-miRn107	Morus020885	Scarecrow-like protein 6
	Morus011800	Scarecrow-like protein 6
mno-miRn108	Morus002164	Uncharacterized Rho GTPase-activating protein
	Morus005006	Negative regulator of the PHO system
mno-miRn112	Morus016855	--
	Morus006309	Mutator-like transposase
	Morus008705	--
	Morus027702	--
	Morus006681	AtRLP19 (Receptor Like Protein 19); kinase/ protein binding
	Morus011266	--
	Morus008613	Probable inactive purple acid phosphatase 27
	Morus010107	--
mno-miRn115	Morus022193	External NADH-ubiquinone oxidoreductase 1
	Morus023801	Phytosulfokine receptor 2
mno-miRn119	Morus005705	hypothetical protein
	Morus006309	Mutator-like transposase
	Morus012216	Protein TANC2
	Morus008729	--
	Morus008705	--
	Morus025866	S-adenosylmethionine-dependent methyltransferase/ methyltransferase
	Morus004210	Glucan endo-1,3-beta-glucosidase, basic vacuolar isoform
	Morus027702	--
	Morus012702	hypothetical protein
	Morus010107	--
mno-miRn120	Morus020885	Scarecrow-like protein
	Morus013740	Phytosulfokine receptor
	Morus011800	Scarecrow-like protein
mno-miRn123	Morus009432	--
	Morus007570	Potassium transporter
	Morus007800	Pre-mRNA-splicing factor
	Morus020328	--
mno-miRn124	Morus001365	--
mno-miRn127	Morus000777	hypothetical protein
mno-miRn128	Morus000103	--
	Morus002972	--
	Morus002973	--
	Morus001615	--
	Morus000440	--
mno-miRn132	Morus011949	conserved hypothetical protein
mno-miRn134	Morus020231	B3 domain-containing protein
mno-miRn136	Morus003004	abscisic insensitive 1B
mno-miRn137	Morus016855	--
	Morus020158	Flavonol synthase/flavanone 3-hydroxylase
	Morus003696	--
	Morus015057	--
	Morus010107	--
mno-miRn138	Morus013229	DNA binding protein
mno-miRn139	Morus001718	Chitinase-like protein PB1E7.04c
	Morus001719	Chitinase-like protein PB1E7.04c
mno-miRn140	Morus016855	--
	Morus006309	Mutator-like transposase
	Morus011423	--
	Morus016471	sur2 hydroxylase/desaturase
mno-miRn145	Morus006309	Mutator-like transposase
	Morus016471	sur2 hydroxylase/desaturase
	Morus013323	--
	Morus027522	--
	Morus010107	--
mno-miRn146	Morus016855	--
	Morus015520	--
	Morus003696	--
mno-miRn148	Morus022308	--
	Morus000891	Polyphenol oxidase A1
	Morus021564	heat shock protein binding protein
	Morus001917	Tyrosinase
mno-miRn149	Morus023496	--
mno-miRn150	Morus026852	unnamed protein product
mno-miRn153	Morus020718	Phosphatidylinositol 4-kinase
mno-miRn154	Morus007585	hypothetical protein NitaMp153
	Morus006110	conserved hypothetical protein
mno-miRn155	Morus016855	--
	Morus006309	Mutator-like transposase
	Morus016748	Lysyl-tRNA synthetase
	Morus018765	Probable pre-mRNA-splicing factor ATP-dependent RNA helicase
	Morus015520	--
	Morus012702	hypothetical protein
	Morus027522	--
	Morus003696	--
	Morus010107	--
mno-miRn156	Morus004945	--
mno-miRn157	Morus002508	E3 ubiquitin-protein ligase MARCH3
	Morus020966	UDP-T1
	Morus020969	UDP-T1
	Morus020973	Anthocyanidin 5,3-O-glucosyltransferase
	Morus014466	CHD3-type chromatin-remodeling factor PICKLE
	Morus000025	Os06g0291200
mno-miRn159	Morus023856	Replication factor C subunit
	Morus027702	--
	Morus010107	--
mno-miRn161	Morus025349	Zeamatin precursor
mno-miRn172	Morus011681	SAGA-associated factor 11 homolog
mno-miRn174	Morus016855	--
	Morus006309	Mutator-like transposase
	Morus027702	--
	Morus015520	--
	Morus006681	AtRLP19 (Receptor Like Protein 19); kinase/ protein binding
	Morus011266	--
	Morus015057	--
	Morus010107	--
mno-miRn176	Morus016855	--
	Morus020158	Flavonol synthase/flavanone 3-hydroxylase
	Morus015520	--
	Morus003696	--
	Morus010107	--
mno-miRn178	Morus003004	abscisic insensitive 1B
mno-miRn179	Morus022606	Probable pectinesterase 15
mno-miRn180	Morus024114	--
	Morus007839	--
mno-miRn183	Morus008702	serine palmitoyltransferase
	Morus006454	Vacuolar protein sorting-associated protein 54
mno-miRn184	Morus019289	similar to anthranilate synthase beta subunit
mno-miRn191	Morus013306	--
	Morus007331	Histone-lysine N-methyltransferase ATXR4
	Morus008379	hypothetical protein isoform 1
mno-miRn195	Morus018377	syringolide-induced protein 1-3-1B
	Morus022802	Disease resistance protein RPM1, putative
mno-miRn196	Morus024780	hypothetical protein ARALYDRAFT_476818
	Morus017342	Zinc finger CCCH domain-containing protein 15
	Morus007693	expressed protein
	Morus028030	Mucin-2
mno-miRn199	Morus004237	Sporulation protein RMD1
	Morus013434	hypothetical protein
	Morus003849	60S ribosomal protein L4
	Morus017311	tRNA-specific adenosine deaminase 1
	Morus007134	conserved hypothetical protein
mno-miRn201	Morus000777	hypothetical protein
mno-miRn204	Morus013486	Cysteine-rich receptor-like protein kinase 10
	Morus021150	Cysteine-rich receptor-like protein kinase 10
	Morus020101	pentatricopeptide repeat-containing protein
mno-miRn205	Morus015862	hypothetical protein
mno-miRn206	Morus011630	rna-dependent RNA polymerase
mno-miRn210	Morus012023	--
	Morus018765	Probable pre-mRNA-splicing factor ATP-dependent RNA helicase
	Morus025792	--
	Morus015407	--
	Morus019390	--
	Morus002527	--
mno-miRn212	Morus027702	--
	Morus010107	--
mno-miRn213	Morus014630	dolichyl-diphosphooligosaccharide--protein glycosyltransferase
	Morus020225	Ubiquitin carboxyl-terminal hydrolase
mno-miRn215	Morus013706	Cycloartenol synthase
mno-miRn218	Morus025075	copalyl diphosphate synthase
	Morus021278	Rhomboid family member 1
mno-miRn219	Morus011599	amidase family protein
	Morus019629	ribonucleoprotein, chloroplas
	Morus006502	Tripeptidyl-peptidase 2
mno-miRn221	Morus018024	--
mno-miRn223	Morus002904	--
	Morus001196	--
	Morus022124	Pentatricopeptide repeat-containing protein
	Morus012511	--
	Morus018241	--
	Morus024309	GTP binding protein
	Morus013779	--
	Morus017158	CM0545.330.nc
	Morus005058	expressed protein
	Morus020141	30S ribosomal protein S13
	Morus020171	Phosphatidylinositol-4-phosphate 5-kinase 1
	Morus021133	Cell wall integrity and stress response component 4
	Morus021161	50S ribosomal protein L24
	Morus009112	--
	Morus022486	UDP-galactose:fucoside alpha-3-galactosyltransferase
	Morus017429	--
	Morus003480	F-actin-capping protein subunit alpha
	Morus024772	Probable zinc protease pqqL
	Morus022642	Glucan endo-1,3-beta-glucosidase 3
	Morus023922	Uncharacterized protein C6orf136 homolog
	Morus012463	ZIP transporter
	Morus025876	similar to FLA20 (PUTATIVE FASCICLIN-LIKE ARABINOGALACTAN PROTEIN 20)
	Morus024929	prephenate dehydrogenase
	Morus025727	NADH-ubiquinone oxidoreductase 24 kD subunit
	Morus025754	chaperone protein DNAj
	Morus025801	DUF246 domain-containing protein
	Morus008915	Soluble inorganic pyrophosphatase
	Morus011471	Ubiquitin-conjugating enzyme E2
	Morus026281	Clavaminate synthase-like protein
	Morus023578	--
	Morus026089	Uroporphyrinogen-III synthase
	Morus026119	guanosine-3',5'-bis(diphosphate) 3'-pyrophosphohydrolase
	Morus014191	hypothetical protein
	Morus009045	ARID/BRIGHT DNA binding domain containing protein
	Morus005689	--
	Morus027842	conserved hypothetical protein
	Morus005806	--
	Morus007790	Mucin-2
	Morus020375	--
	Morus005067	antitermination NusB domain-containing protein
	Morus004954	Putative pentatricopeptide repeat-containing protein
	Morus017046	Putative serine carboxypeptidase,
	Morus002867	Disease resistance protein RPP13
	Morus008651	--
	Morus005500	Cytochrome P450 94A1
	Morus016406	conserved hypothetical protein
	Morus023314	Vegetative cell wall protein gp1
	Morus006664	--
	Morus002615	developmentally regulated GTP-binding protein
	Morus017309	CAP10 family protein
	Morus015760	Leucine-rich repeat receptor protein kinase EXS
	Morus021601	--
	Morus014494	30S ribosomal protein S5
	Morus015688	conserved hypothetical protein
	Morus020563	F-box/LRR-repeat protein
	Morus027076	--
	Morus014880	Probable serine/threonine-protein kinase ireA
	Morus009248	ATP citrate lyase alpha subunit
	Morus023365	vacuolar protein sorting-associated protein
	Morus028000	--
	Morus022761	--
mno-miRn224	Morus009015	Protein RER1B
mno-miRn227	Morus008939	5-FCL (5-FORMYLTETRAHYDROFOLATE CYCLOLIGASE); 5-formyltetrahydrofolate cyclo-ligase
mno-miRn229	Morus010457	Histone acetyltransferase HAC1
mno-miRn231	Morus014398	MLO-like protein 6
mno-miRn233	Morus003001	U-box domain-containing protein 51
mno-miRn236	Morus005705	hypothetical protein
	Morus011423	--
	Morus018765	Probable pre-mRNA-splicing factor ATP-dependent RNA helicase
	Morus012702	hypothetical protein
mno-miRn240	Morus000814	Basic proline-rich protein
	Morus001790	DNA-directed RNA polymerase II subunit RPB1
mno-miRn241	Morus007434	Copia protein
	Morus021678	--
mno-miRn245	Morus009445	HAUS augmin-like complex subunit 3
mno-miRn247	Morus008520	heat shock protein 70 (HSP70)-interacting protein
	Morus008181	purine permease,
	Morus018024	--
mno-miRn252	Morus020158	Flavonol synthase/flavanone 3-hydroxylase
mno-miRn253	Morus001653	hypothetical protein
mno-miRn255	Morus006309	Mutator-like transposase
	Morus008729	--
mno-miRn261	Morus005802	--
