# Supplementary material for: Identification of the Conserved and Novel miRNAs in Mulberry by High-Throughput Sequencing
Source: PLoS One. 2014 Aug 13;9(8):e104409. doi: 10.1371/journal.pone.0104409 (PMC4131894; doi:10.1371/journal.pone.0104409)
Supplement: Table S7 — Primers used for stem-loop quantitative RT-PCR. (XLSX) [file pone.0104409.s008.xlsx]

## Sheet: Sheet1
Gene name	RT primer (5' to 3')	Forward Primer (5' to 3')	Reversed Primer (5' to 3')
miR396	GTCGTATCCAGTGCAGGGTCCGAGGTATTCGCACTGGATACGACcagttc	GCAGCAGTTCCACAGCTTTCTT	CAGTGCAGGGTCCGAGGTAT
miR827	GTCGTATCCAGTGCAGGGTCCGAGGTATTCGCACTGGATACGACtgttcg	GCTAGGCGTTAGATGACCATCAA	CAGTGCAGGGTCCGAGGTAT
miR156	GTCGTATCCAGTGCAGGGTCCGAGGTATTCGCACTGGATACGACcagttc	GCCAGGCGTTGACAGAAGATAGA	CAGTGCAGGGTCCGAGGTAT
miR169	GTCGTATCCAGTGCAGGGTCCGAGGTATTCGCACTGGATACGACccggca	CAGGAGACAGCCAAGGATGACT	CAGTGCAGGGTCCGAGGTAT
miR160	GTCGTATCCAGTGCAGGGTCCGAGGTATTCGCACTGGATACGACtatgca	CGAGAGCGTATGAGGAGCCA	CAGTGCAGGGTCCGAGGTAT
miR168	GTCGTATCCAGTGCAGGGTCCGAGGTATTCGCACTGGATACGACttcccg	CGAGTTCGCTTGGTGCAGGT	CAGTGCAGGGTCCGAGGTAT
miR159	GTCGTATCCAGTGCAGGGTCCGAGGTATTCGCACTGGATACGACcagagc	CGAGAGTTTGGATTGAAGGGA	CAGTGCAGGGTCCGAGGTAT
miR162	GTCGTATCCAGTGCAGGGTCCGAGGTATTCGCACTGGATACGACctggat	CGAGGAGATCGATAAACCTCTGC	CAGTGCAGGGTCCGAGGTAT
miR164	GTCGTATCCAGTGCAGGGTCCGAGGTATTCGCACTGGATACGACtgcacg	CGAGATGGAGAAGCAGGGCA	CAGTGCAGGGTCCGAGGTAT
miRn62	GTCGTATCCAGTGCAGGGTCCGAGGTATTCGCACTGGATACGACggcatg	CACGCAGTCTTTCCTACTCCTCC	CAGTGCAGGGTCCGAGGTAT
miRn184	GTCGTATCCAGTGCAGGGTCCGAGGTATTCGCACTGGATACGACctactc	TGTAGGAAGCCTTGAGGGGA	CAGTGCAGGGTCCGAGGTAT
miRn247	GTCGTATCCAGTGCAGGGTCCGAGGTATTCGCACTGGATACGACaagttc	CAGGCGTTCCACAGCTTTCTT	CAGTGCAGGGTCCGAGGTAT
miRn188	GTCGTATCCAGTGCAGGGTCCGAGGTATTCGCACTGGATACGACtttaac	CCAGGCGATTATGCTCTGATACTAT	CAGTGCAGGGTCCGAGGTAT
miRn74	GTCGTATCCAGTGCAGGGTCCGAGGTATTCGCACTGGATACGACgatgac	CATGGCAGTAGGTTGTCGTCCTT	CAGTGCAGGGTCCGAGGTAT
mno-5.8s rRNA	CAAAGAAAACAAACAAGTTCCTC	CACCTCAAACCTCCAGTGAA	CAAAGAAAACAAACAAGTTCCTC
