# Supplementary material for: Identification of the Conserved and Novel miRNAs in Mulberry by High-Throughput Sequencing
Source: PLoS One. 2014 Aug 13;9(8):e104409. doi: 10.1371/journal.pone.0104409 (PMC4131894; doi:10.1371/journal.pone.0104409)
Supplement: Table S8 — The primers of target genes used for quantitative RT-PCR. (XLSX) [file pone.0104409.s009.xlsx]

## Sheet: Sheet1
Gene name	Forward Primer (5' to 3')	Reversed Primer (5' to 3')
Morus015493	GCCAAATAAAAACACTGCCCC	ATGGTGATTTGTGTTGTTGAGGG
Morus018032	ATGCATTTCAGTAGTTGCAGACTCA	CCATATCACTCTTTACGCCCCA
Morus012124	AGAGAACTCCTCACACTGCTATCCA	GGCCACCTATCGTCTTCCAT
Morus012122	GGTAGCGTAGAGAGTAGACCCCAC	CTCCACATCCTGTCGACGTTGCC
Morus012121	CCAAATGGGCACGATTGAAAGT	TCAGGGTGGGTGATGTCTCTATTAT
Morus008520	ATGTGGTGCAGCCGAGTTCTTC	TCCCTCAACAACAGTCCTTGCGATG
Morus019289	TCTTCCAAAACCCTTCAACGC	ATACTGGCAAAGATTGTAGGTGAAG
Morus011908	GTGAAGATATTGGATGTCGAAAAGT	CCTTGGACACTGTTGCCCATATCAC
Morus002508	TCTTCATCATGCGAAATTGTAACC	CCTCCAGTTATCGAGACATGATCTA
Morus014466	TTTGGGAGACAGATTTACTTTGACA	CTGCCTCAGTGCCAGTGGA
ribosomal protein L15	GGCTATGTGATTTACCGTGTT	TTGGTCCAGTATGAGTTGAGAA
